# Supplementary material for: Comprehensive Time-Course Transcriptome Reveals the Crucial Biological Pathways Involved in the Seasonal Branch Growth in Siberian Elm (Ulmus pumila)
Source: Int J Mol Sci. 2023 Oct 7;24(19):14976. doi: 10.3390/ijms241914976 (PMC10573607; doi:10.3390/ijms241914976)
Supplement: Supplementary file 1 [file ijms-24-14976-s001.zip › Supplementary files/Table S1.xlsx]

## Sheet: Sheet1
Table S1: Summary of mapping transcriptome reads to reference sequence.
Sample name	Total reads	Total mapped	Mapping ratio
Feb_1	23365454	18081344	0.7738
Feb_2	21575655	16559512	0.7675
Feb_3	22584982	17474363	0.7737
Mar_1	20975422	16421094	0.7829
Mar_2	21724617	16829218	0.7747
Mar_3	22335572	17354440	0.777
May_1	22126102	17076241	0.7718
May_2	22697560	17518485	0.7718
May_3	23036999	17918324	0.7778
Jun_1	23315700	16913856	0.7254
Jun_2	22863900	17161218	0.7506
Jun_3	22550310	17044093	0.7558
Aug_1	22026806	16817357	0.7635
Aug_2	23132695	17539000	0.7582
Aug_3	22638363	17308711	0.7646
Sep_1	24034237	17988885	0.7485
Sep_2	21552072	16153431	0.7495
Sep_3	21709074	16056663	0.7396
