# Supplementary material for: Comprehensive Time-Course Transcriptome Reveals the Crucial Biological Pathways Involved in the Seasonal Branch Growth in Siberian Elm (Ulmus pumila)
Source: Int J Mol Sci. 2023 Oct 7;24(19):14976. doi: 10.3390/ijms241914976 (PMC10573607; doi:10.3390/ijms241914976)
Supplement: Supplementary file 1 [file ijms-24-14976-s001.zip › Supplementary files/Table S2.xlsx]

## Sheet: Sheet1
Table S2: The 17,440 differentially expressed genes in the twelve clusters.
cluster_1	Cluster-11764.23416
cluster_1	Cluster-11764.21881
cluster_1	Cluster-7157.0
cluster_1	Cluster-11764.6751
cluster_1	Cluster-12047.0
cluster_1	Cluster-11764.9698
cluster_1	Cluster-11764.598
cluster_1	Cluster-11764.19400
cluster_1	Cluster-11764.18218
cluster_1	Cluster-11764.25786
cluster_1	Cluster-11764.17994
cluster_1	Cluster-11764.32325
cluster_1	Cluster-11764.26803
cluster_1	Cluster-11764.20677
cluster_1	Cluster-11764.19653
cluster_1	Cluster-11764.18220
cluster_1	Cluster-11764.24531
cluster_1	Cluster-11764.26818
cluster_1	Cluster-10986.0
cluster_1	Cluster-11764.6161
cluster_1	Cluster-11764.11545
cluster_1	Cluster-11764.26881
cluster_1	Cluster-11764.5457
cluster_1	Cluster-11764.5023
cluster_1	Cluster-11764.12468
cluster_1	Cluster-4756.0
cluster_1	Cluster-11764.10122
cluster_1	Cluster-11764.3540
cluster_1	Cluster-11764.23860
cluster_1	Cluster-11764.9423
cluster_1	Cluster-11764.14988
cluster_1	Cluster-11764.18782
cluster_1	Cluster-10423.0
cluster_1	Cluster-11764.31513
cluster_1	Cluster-11764.26347
cluster_1	Cluster-11764.3083
cluster_1	Cluster-11764.1061
cluster_1	Cluster-6246.0
cluster_1	Cluster-11764.17604
cluster_1	Cluster-11764.5523
cluster_1	Cluster-11764.24028
cluster_1	Cluster-11234.0
cluster_1	Cluster-11764.10348
cluster_1	Cluster-11764.4236
cluster_1	Cluster-11764.17155
cluster_1	Cluster-11764.5011
cluster_1	Cluster-11764.20210
cluster_1	Cluster-11764.21699
cluster_1	Cluster-11764.27420
cluster_1	Cluster-11764.26412
cluster_1	Cluster-12024.0
cluster_1	Cluster-11764.9719
cluster_1	Cluster-11764.4936
cluster_1	Cluster-10140.0
cluster_1	Cluster-11764.18303
cluster_1	Cluster-11764.32590
cluster_1	Cluster-11764.24751
cluster_1	Cluster-11764.21440
cluster_1	Cluster-11764.18948
cluster_1	Cluster-11764.18951
cluster_1	Cluster-11764.14508
cluster_1	Cluster-9831.0
cluster_1	Cluster-11764.24495
cluster_1	Cluster-11764.10323
cluster_1	Cluster-11764.11045
cluster_1	Cluster-11764.21404
cluster_1	Cluster-11096.0
cluster_1	Cluster-11764.17540
cluster_1	Cluster-11764.16810
cluster_1	Cluster-11764.13469
cluster_1	Cluster-11764.16397
cluster_1	Cluster-11764.9694
cluster_1	Cluster-11764.12390
cluster_1	Cluster-11764.3075
cluster_1	Cluster-11764.18153
cluster_1	Cluster-7360.0
cluster_1	Cluster-11764.15596
cluster_1	Cluster-11764.20714
cluster_1	Cluster-11764.4455
cluster_1	Cluster-11764.15067
cluster_1	Cluster-11764.6870
cluster_1	Cluster-11764.18734
cluster_1	Cluster-11764.19987
cluster_1	Cluster-11764.19452
cluster_1	Cluster-11764.16089
cluster_1	Cluster-11764.8061
cluster_1	Cluster-11764.15436
cluster_1	Cluster-11764.675
cluster_1	Cluster-11764.6641
cluster_1	Cluster-11764.15966
cluster_1	Cluster-9375.0
cluster_1	Cluster-11764.30857
cluster_1	Cluster-11026.0
cluster_1	Cluster-11764.181
cluster_1	Cluster-11764.17737
cluster_1	Cluster-11764.9847
cluster_1	Cluster-11764.2575
cluster_1	Cluster-9622.0
cluster_1	Cluster-11764.15454
cluster_1	Cluster-11764.2626
cluster_1	Cluster-11764.11551
cluster_1	Cluster-11764.5867
cluster_1	Cluster-11764.12435
cluster_1	Cluster-11764.23758
cluster_1	Cluster-11764.21761
cluster_1	Cluster-11764.5716
cluster_1	Cluster-11764.19184
cluster_1	Cluster-11764.15227
cluster_1	Cluster-7159.0
cluster_1	Cluster-11764.16622
cluster_1	Cluster-11764.15864
cluster_1	Cluster-11764.24102
cluster_1	Cluster-11764.22309
cluster_1	Cluster-12446.1
cluster_1	Cluster-11764.10512
cluster_1	Cluster-11764.33098
cluster_1	Cluster-11764.10983
cluster_1	Cluster-11764.78
cluster_1	Cluster-11764.2584
cluster_1	Cluster-11764.23096
cluster_1	Cluster-11764.3923
cluster_1	Cluster-11764.19139
cluster_1	Cluster-11764.923
cluster_1	Cluster-11764.4376
cluster_1	Cluster-11764.13892
cluster_1	Cluster-11764.13276
cluster_1	Cluster-11764.18322
cluster_1	Cluster-7796.0
cluster_1	Cluster-11764.271
cluster_1	Cluster-11764.21254
cluster_1	Cluster-10524.0
cluster_1	Cluster-6715.0
cluster_1	Cluster-11764.30023
cluster_1	Cluster-11764.6756
cluster_1	Cluster-11764.31099
cluster_1	Cluster-8943.0
cluster_1	Cluster-11764.33214
cluster_1	Cluster-11764.26766
cluster_1	Cluster-11764.18804
cluster_1	Cluster-11764.16118
cluster_1	Cluster-11764.15051
cluster_1	Cluster-9687.0
cluster_1	Cluster-11764.13185
cluster_1	Cluster-8842.0
cluster_1	Cluster-7782.0
cluster_1	Cluster-11764.1007
cluster_1	Cluster-8650.0
cluster_1	Cluster-10360.0
cluster_1	Cluster-11764.13482
cluster_1	Cluster-11764.8203
cluster_1	Cluster-11764.20160
cluster_1	Cluster-11764.20991
cluster_1	Cluster-11764.11877
cluster_1	Cluster-10019.0
cluster_1	Cluster-9333.0
cluster_1	Cluster-4344.0
cluster_1	Cluster-6751.0
cluster_1	Cluster-12057.0
cluster_1	Cluster-8025.0
cluster_1	Cluster-6738.0
cluster_1	Cluster-9358.0
cluster_1	Cluster-12130.0
cluster_1	Cluster-11644.0
cluster_1	Cluster-7905.0
cluster_1	Cluster-10696.0
cluster_1	Cluster-11764.342
cluster_1	Cluster-11764.13477
cluster_1	Cluster-11764.18672
cluster_1	Cluster-11764.4767
cluster_1	Cluster-11764.22156
cluster_1	Cluster-11764.24916
cluster_1	Cluster-11764.20659
cluster_1	Cluster-12215.0
cluster_1	Cluster-11764.21640
cluster_1	Cluster-11764.14596
cluster_1	Cluster-11764.20038
cluster_1	Cluster-11764.24042
cluster_1	Cluster-10982.0
cluster_1	Cluster-11794.0
cluster_1	Cluster-11764.24335
cluster_1	Cluster-11764.14411
cluster_1	Cluster-10325.0
cluster_1	Cluster-11764.9909
cluster_1	Cluster-11764.15580
cluster_1	Cluster-11764.7980
cluster_1	Cluster-11764.20222
cluster_1	Cluster-11764.24446
cluster_1	Cluster-11764.18707
cluster_1	Cluster-11764.12541
cluster_1	Cluster-11764.9006
cluster_1	Cluster-11764.16133
cluster_1	Cluster-11764.31211
cluster_1	Cluster-11764.17112
cluster_1	Cluster-11764.13047
cluster_1	Cluster-11764.11140
cluster_1	Cluster-11764.23985
cluster_1	Cluster-11764.13319
cluster_1	Cluster-11764.20648
cluster_1	Cluster-11764.17740
cluster_1	Cluster-11764.17195
cluster_1	Cluster-11764.16311
cluster_1	Cluster-11764.17098
cluster_1	Cluster-11764.12646
cluster_1	Cluster-11764.20044
cluster_1	Cluster-11764.24867
cluster_1	Cluster-11764.23012
cluster_1	Cluster-11764.24189
cluster_1	Cluster-11764.9941
cluster_1	Cluster-11764.14316
cluster_1	Cluster-11764.13114
cluster_1	Cluster-11764.12021
cluster_1	Cluster-11764.27993
cluster_1	Cluster-11764.14640
cluster_1	Cluster-11764.13091
cluster_1	Cluster-2358.0
cluster_1	Cluster-1877.0
cluster_1	Cluster-11764.7971
cluster_1	Cluster-11764.22289
cluster_1	Cluster-11764.22569
cluster_1	Cluster-11764.22286
cluster_1	Cluster-11764.28041
cluster_1	Cluster-11764.21708
cluster_1	Cluster-11764.26460
cluster_1	Cluster-11764.22138
cluster_1	Cluster-11764.30414
cluster_1	Cluster-11764.15138
cluster_1	Cluster-11764.25719
cluster_1	Cluster-11764.14311
cluster_1	Cluster-11764.17986
cluster_1	Cluster-11764.16580
cluster_1	Cluster-11764.20028
cluster_1	Cluster-11433.0
cluster_1	Cluster-11764.26668
cluster_1	Cluster-11764.18016
cluster_1	Cluster-11764.26420
cluster_1	Cluster-11764.14428
cluster_1	Cluster-11764.23558
cluster_1	Cluster-11764.13123
cluster_1	Cluster-11764.24664
cluster_1	Cluster-11764.14528
cluster_1	Cluster-11764.4089
cluster_1	Cluster-11764.20644
cluster_1	Cluster-11764.18443
cluster_1	Cluster-11764.32372
cluster_1	Cluster-11764.28123
cluster_1	Cluster-11764.12767
cluster_1	Cluster-11764.22943
cluster_1	Cluster-11764.19907
cluster_1	Cluster-12275.1
cluster_1	Cluster-11764.32423
cluster_1	Cluster-9890.0
cluster_1	Cluster-11047.0
cluster_1	Cluster-7387.0
cluster_1	Cluster-11764.20918
cluster_1	Cluster-658.0
cluster_1	Cluster-12040.0
cluster_1	Cluster-11205.0
cluster_1	Cluster-11764.42
cluster_1	Cluster-698.0
cluster_1	Cluster-510.0
cluster_1	Cluster-11764.31280
cluster_1	Cluster-11764.1008
cluster_1	Cluster-2425.0
cluster_1	Cluster-11764.31410
cluster_1	Cluster-476.0
cluster_1	Cluster-7973.0
cluster_1	Cluster-576.0
cluster_1	Cluster-11764.7100
cluster_1	Cluster-11764.4509
cluster_1	Cluster-11764.144
cluster_1	Cluster-4803.0
cluster_1	Cluster-11764.10326
cluster_1	Cluster-11764.214
cluster_1	Cluster-11603.0
cluster_1	Cluster-10468.0
cluster_1	Cluster-11764.30841
cluster_1	Cluster-9774.0
cluster_1	Cluster-11764.3775
cluster_1	Cluster-12645.0
cluster_1	Cluster-11598.0
cluster_1	Cluster-11764.27077
cluster_1	Cluster-6213.0
cluster_1	Cluster-11764.31050
cluster_1	Cluster-11764.21737
cluster_1	Cluster-11764.16340
cluster_1	Cluster-11764.12819
cluster_1	Cluster-11764.19977
cluster_1	Cluster-11764.14942
cluster_1	Cluster-11764.20244
cluster_1	Cluster-11764.8660
cluster_1	Cluster-11764.21649
cluster_1	Cluster-12114.0
cluster_1	Cluster-11764.31200
cluster_1	Cluster-6195.0
cluster_1	Cluster-11764.13168
cluster_1	Cluster-12198.0
cluster_1	Cluster-11764.5351
cluster_1	Cluster-11764.6850
cluster_1	Cluster-11764.25674
cluster_1	Cluster-11764.22866
cluster_1	Cluster-11764.20492
cluster_1	Cluster-4580.0
cluster_1	Cluster-11764.12175
cluster_1	Cluster-11764.10006
cluster_1	Cluster-4658.0
cluster_1	Cluster-11764.23997
cluster_1	Cluster-11764.9735
cluster_1	Cluster-11764.31735
cluster_1	Cluster-4851.0
cluster_1	Cluster-11764.5340
cluster_1	Cluster-10952.0
cluster_1	Cluster-11764.4731
cluster_1	Cluster-7087.0
cluster_1	Cluster-11764.27183
cluster_1	Cluster-7968.0
cluster_1	Cluster-11764.9977
cluster_1	Cluster-11764.16587
cluster_1	Cluster-11764.24589
cluster_1	Cluster-11764.30015
cluster_1	Cluster-11764.14236
cluster_1	Cluster-11764.21340
cluster_1	Cluster-11764.18216
cluster_1	Cluster-11764.32970
cluster_1	Cluster-11764.19379
cluster_1	Cluster-11764.22218
cluster_1	Cluster-7620.0
cluster_1	Cluster-11764.1991
cluster_1	Cluster-11764.29887
cluster_1	Cluster-11764.18926
cluster_1	Cluster-11764.17654
cluster_1	Cluster-11764.11335
cluster_1	Cluster-7143.0
cluster_1	Cluster-11764.23361
cluster_1	Cluster-11764.33090
cluster_1	Cluster-11764.18725
cluster_1	Cluster-11764.24974
cluster_1	Cluster-11764.9433
cluster_1	Cluster-11764.30171
cluster_1	Cluster-10537.0
cluster_1	Cluster-11764.7896
cluster_1	Cluster-11764.26438
cluster_1	Cluster-11764.2420
cluster_1	Cluster-11613.0
cluster_1	Cluster-11764.5712
cluster_1	Cluster-7277.0
cluster_1	Cluster-11764.28815
cluster_1	Cluster-11764.31065
cluster_1	Cluster-11764.1712
cluster_1	Cluster-7397.0
cluster_1	Cluster-11764.5805
cluster_1	Cluster-9035.0
cluster_1	Cluster-11764.25897
cluster_1	Cluster-11764.20458
cluster_1	Cluster-11764.27700
cluster_1	Cluster-11764.25418
cluster_1	Cluster-11764.11032
cluster_1	Cluster-11764.25443
cluster_1	Cluster-11764.19438
cluster_1	Cluster-11764.29724
cluster_1	Cluster-11764.14189
cluster_1	Cluster-11764.25839
cluster_1	Cluster-11764.24232
cluster_1	Cluster-11764.14536
cluster_1	Cluster-11764.7309
cluster_1	Cluster-11764.13382
cluster_1	Cluster-11764.20507
cluster_1	Cluster-11764.22572
cluster_1	Cluster-11764.21352
cluster_1	Cluster-11764.25239
cluster_1	Cluster-11764.20452
cluster_1	Cluster-11764.27882
cluster_1	Cluster-11764.25554
cluster_1	Cluster-11764.9507
cluster_1	Cluster-11764.25327
cluster_1	Cluster-11764.9077
cluster_1	Cluster-11764.26449
cluster_1	Cluster-11764.12729
cluster_1	Cluster-11764.20397
cluster_1	Cluster-11764.14
cluster_1	Cluster-11764.24430
cluster_1	Cluster-11764.9737
cluster_1	Cluster-11764.16742
cluster_1	Cluster-11764.482
cluster_1	Cluster-11764.14219
cluster_1	Cluster-11764.23011
cluster_1	Cluster-11764.18646
cluster_1	Cluster-11764.18739
cluster_1	Cluster-11764.12565
cluster_1	Cluster-11764.4275
cluster_1	Cluster-11764.11725
cluster_1	Cluster-11764.17429
cluster_1	Cluster-11764.18622
cluster_1	Cluster-11764.11408
cluster_1	Cluster-11764.24945
cluster_1	Cluster-11764.17707
cluster_1	Cluster-11764.10370
cluster_1	Cluster-11764.5022
cluster_1	Cluster-11764.25953
cluster_1	Cluster-11764.16727
cluster_1	Cluster-11764.31172
cluster_1	Cluster-11764.20935
cluster_1	Cluster-11764.20890
cluster_1	Cluster-11764.31017
cluster_1	Cluster-11764.19939
cluster_1	Cluster-11764.14078
cluster_1	Cluster-9804.0
cluster_1	Cluster-11764.16617
cluster_1	Cluster-11764.19997
cluster_1	Cluster-11764.9461
cluster_1	Cluster-11764.33388
cluster_1	Cluster-11764.19906
cluster_1	Cluster-7604.2
cluster_1	Cluster-6102.0
cluster_1	Cluster-11764.29343
cluster_1	Cluster-11764.24257
cluster_1	Cluster-11764.29132
cluster_1	Cluster-11764.11118
cluster_1	Cluster-11764.22441
cluster_1	Cluster-11764.16149
cluster_1	Cluster-11764.8603
cluster_1	Cluster-11764.16797
cluster_1	Cluster-11764.19353
cluster_1	Cluster-11764.16874
cluster_1	Cluster-11764.11338
cluster_1	Cluster-11764.24228
cluster_1	Cluster-11764.23506
cluster_1	Cluster-10533.0
cluster_1	Cluster-11764.5192
cluster_1	Cluster-11764.19821
cluster_1	Cluster-11764.1444
cluster_1	Cluster-11764.6405
cluster_1	Cluster-11764.5456
cluster_1	Cluster-11764.6677
cluster_1	Cluster-11764.20004
cluster_1	Cluster-11764.30103
cluster_1	Cluster-11764.26945
cluster_1	Cluster-11764.8983
cluster_1	Cluster-11764.9914
cluster_1	Cluster-11764.25949
cluster_1	Cluster-11764.1276
cluster_1	Cluster-11764.1246
cluster_1	Cluster-11764.30882
cluster_1	Cluster-11764.17466
cluster_1	Cluster-1129.1
cluster_1	Cluster-11764.30238
cluster_1	Cluster-11764.24695
cluster_1	Cluster-11764.21857
cluster_1	Cluster-9850.0
cluster_1	Cluster-10836.0
cluster_1	Cluster-11764.30821
cluster_1	Cluster-11764.244
cluster_1	Cluster-11764.23818
cluster_1	Cluster-11764.16432
cluster_1	Cluster-11764.4011
cluster_1	Cluster-11764.30888
cluster_1	Cluster-11764.31666
cluster_1	Cluster-11764.129
cluster_1	Cluster-11764.5008
cluster_1	Cluster-11764.27499
cluster_1	Cluster-11764.21896
cluster_1	Cluster-7385.0
cluster_1	Cluster-11764.30910
cluster_1	Cluster-11764.23019
cluster_1	Cluster-11764.18596
cluster_1	Cluster-11764.15833
cluster_1	Cluster-11764.14746
cluster_1	Cluster-11764.4709
cluster_1	Cluster-11764.24354
cluster_1	Cluster-11764.21278
cluster_1	Cluster-11764.15691
cluster_1	Cluster-11764.32162
cluster_1	Cluster-11764.17328
cluster_1	Cluster-11764.29256
cluster_1	Cluster-11764.23768
cluster_1	Cluster-11764.5027
cluster_1	Cluster-7219.0
cluster_1	Cluster-11764.18499
cluster_1	Cluster-11764.6135
cluster_1	Cluster-5196.0
cluster_1	Cluster-11764.25951
cluster_1	Cluster-11764.24998
cluster_1	Cluster-11764.18382
cluster_1	Cluster-11764.12474
cluster_1	Cluster-11764.6006
cluster_1	Cluster-11764.29259
cluster_1	Cluster-11764.13359
cluster_1	Cluster-9620.0
cluster_1	Cluster-11764.27783
cluster_1	Cluster-11764.15661
cluster_1	Cluster-11764.13232
cluster_1	Cluster-11764.31047
cluster_1	Cluster-11764.7328
cluster_1	Cluster-11764.6417
cluster_1	Cluster-11764.5653
cluster_1	Cluster-11764.9990
cluster_1	Cluster-11764.7842
cluster_1	Cluster-11764.19207
cluster_1	Cluster-11764.20787
cluster_1	Cluster-12552.0
cluster_1	Cluster-11911.0
cluster_1	Cluster-11764.5437
cluster_1	Cluster-11764.33232
cluster_1	Cluster-11764.10699
cluster_1	Cluster-11764.26706
cluster_1	Cluster-11764.25664
cluster_1	Cluster-11764.20037
cluster_1	Cluster-11764.4345
cluster_1	Cluster-11764.25366
cluster_1	Cluster-11764.11343
cluster_1	Cluster-11764.24213
cluster_1	Cluster-11764.12533
cluster_1	Cluster-11764.27333
cluster_1	Cluster-11764.17686
cluster_1	Cluster-11764.32485
cluster_1	Cluster-11764.27093
cluster_1	Cluster-8094.1
cluster_1	Cluster-11764.17766
cluster_1	Cluster-11764.16072
cluster_1	Cluster-11764.25988
cluster_1	Cluster-11764.30751
cluster_1	Cluster-11764.14356
cluster_1	Cluster-11764.21842
cluster_1	Cluster-11764.10698
cluster_1	Cluster-11764.27814
cluster_1	Cluster-11764.17770
cluster_1	Cluster-11764.5380
cluster_1	Cluster-11764.11378
cluster_1	Cluster-11764.25143
cluster_1	Cluster-11764.6285
cluster_1	Cluster-11764.21753
cluster_1	Cluster-11764.27883
cluster_1	Cluster-11764.11598
cluster_1	Cluster-11764.18568
cluster_1	Cluster-11764.13546
cluster_1	Cluster-11764.17319
cluster_1	Cluster-11764.30289
cluster_1	Cluster-11764.27141
cluster_1	Cluster-11764.17665
cluster_1	Cluster-11764.19777
cluster_1	Cluster-11764.19695
cluster_1	Cluster-11764.19565
cluster_1	Cluster-11764.30820
cluster_1	Cluster-11764.24405
cluster_1	Cluster-11764.20628
cluster_1	Cluster-11764.5295
cluster_1	Cluster-11764.31329
cluster_1	Cluster-12634.0
cluster_1	Cluster-11764.24432
cluster_1	Cluster-11764.7462
cluster_1	Cluster-11764.17528
cluster_1	Cluster-11764.32748
cluster_1	Cluster-11764.29483
cluster_1	Cluster-11764.7494
cluster_1	Cluster-8875.0
cluster_1	Cluster-11764.11586
cluster_1	Cluster-11777.0
cluster_1	Cluster-11764.9667
cluster_1	Cluster-11764.4676
cluster_1	Cluster-11764.17017
cluster_1	Cluster-11764.218
cluster_1	Cluster-11764.433
cluster_1	Cluster-11764.30711
cluster_1	Cluster-7848.0
cluster_1	Cluster-5655.0
cluster_1	Cluster-11764.4483
cluster_1	Cluster-8096.0
cluster_1	Cluster-11764.24864
cluster_1	Cluster-11764.6840
cluster_1	Cluster-11764.30597
cluster_1	Cluster-11764.30879
cluster_1	Cluster-11764.30332
cluster_1	Cluster-11764.9295
cluster_1	Cluster-11764.4907
cluster_1	Cluster-11764.29479
cluster_1	Cluster-11764.22163
cluster_1	Cluster-11764.6271
cluster_1	Cluster-11764.26654
cluster_1	Cluster-11764.27366
cluster_1	Cluster-11764.15337
cluster_1	Cluster-11764.23056
cluster_1	Cluster-11764.9365
cluster_1	Cluster-10809.0
cluster_1	Cluster-6438.0
cluster_1	Cluster-11764.20472
cluster_1	Cluster-11764.9183
cluster_1	Cluster-11764.23876
cluster_1	Cluster-10942.0
cluster_1	Cluster-3962.0
cluster_1	Cluster-11764.742
cluster_1	Cluster-6175.0
cluster_1	Cluster-11764.335
cluster_1	Cluster-11764.33264
cluster_1	Cluster-10436.0
cluster_1	Cluster-9099.0
cluster_1	Cluster-11764.25689
cluster_1	Cluster-11764.19580
cluster_1	Cluster-11764.28037
cluster_1	Cluster-11764.21410
cluster_1	Cluster-6143.0
cluster_1	Cluster-11764.26422
cluster_1	Cluster-11764.23726
cluster_1	Cluster-11764.23574
cluster_1	Cluster-11764.11107
cluster_1	Cluster-11764.4562
cluster_1	Cluster-11764.17848
cluster_1	Cluster-10585.0
cluster_1	Cluster-11764.563
cluster_1	Cluster-11764.14843
cluster_1	Cluster-11764.14029
cluster_1	Cluster-12332.0
cluster_1	Cluster-11764.15397
cluster_1	Cluster-11764.5951
cluster_1	Cluster-11764.11959
cluster_1	Cluster-11740.1
cluster_1	Cluster-11764.16513
cluster_1	Cluster-11764.28283
cluster_1	Cluster-11764.19995
cluster_1	Cluster-11764.14172
cluster_1	Cluster-11764.30058
cluster_1	Cluster-11764.27158
cluster_1	Cluster-4496.0
cluster_1	Cluster-11764.8060
cluster_1	Cluster-11764.20799
cluster_1	Cluster-11764.16511
cluster_1	Cluster-11764.11147
cluster_1	Cluster-11764.8201
cluster_1	Cluster-11764.11164
cluster_1	Cluster-11764.8268
cluster_1	Cluster-11764.29822
cluster_1	Cluster-11764.29424
cluster_1	Cluster-11764.19955
cluster_1	Cluster-11764.14205
cluster_1	Cluster-11764.10831
cluster_1	Cluster-11764.7696
cluster_1	Cluster-11764.7303
cluster_1	Cluster-11764.11942
cluster_1	Cluster-11764.15623
cluster_1	Cluster-11764.478
cluster_1	Cluster-11764.10906
cluster_1	Cluster-11764.6618
cluster_1	Cluster-11764.22301
cluster_1	Cluster-11764.16662
cluster_1	Cluster-11764.10248
cluster_1	Cluster-11764.25191
cluster_1	Cluster-11764.26708
cluster_1	Cluster-11764.31667
cluster_1	Cluster-11764.12311
cluster_1	Cluster-11764.22070
cluster_1	Cluster-11764.6318
cluster_1	Cluster-11764.12709
cluster_1	Cluster-11764.13196
cluster_1	Cluster-11764.11000
cluster_1	Cluster-11764.22564
cluster_1	Cluster-11764.15904
cluster_1	Cluster-11764.15696
cluster_1	Cluster-11764.14684
cluster_1	Cluster-4106.0
cluster_1	Cluster-11764.5648
cluster_1	Cluster-11764.9264
cluster_1	Cluster-11764.20264
cluster_1	Cluster-10289.0
cluster_1	Cluster-534.0
cluster_1	Cluster-11764.574
cluster_1	Cluster-11764.4954
cluster_1	Cluster-778.0
cluster_1	Cluster-746.0
cluster_1	Cluster-2136.0
cluster_1	Cluster-9844.0
cluster_1	Cluster-506.0
cluster_1	Cluster-3207.0
cluster_1	Cluster-475.0
cluster_1	Cluster-11756.0
cluster_1	Cluster-11764.2288
cluster_1	Cluster-4437.1
cluster_1	Cluster-11764.6783
cluster_1	Cluster-6554.0
cluster_1	Cluster-2658.0
cluster_1	Cluster-2437.0
cluster_1	Cluster-7080.0
cluster_1	Cluster-11764.30636
cluster_1	Cluster-6542.0
cluster_1	Cluster-11764.4593
cluster_1	Cluster-11764.2526
cluster_1	Cluster-11764.141
cluster_1	Cluster-11764.13783
cluster_1	Cluster-6269.0
cluster_1	Cluster-10677.0
cluster_1	Cluster-6171.0
cluster_1	Cluster-11764.9359
cluster_1	Cluster-798.0
cluster_1	Cluster-11764.5292
cluster_1	Cluster-1741.0
cluster_1	Cluster-11764.8289
cluster_1	Cluster-10556.0
cluster_1	Cluster-11764.312
cluster_1	Cluster-11764.507
cluster_1	Cluster-11764.4851
cluster_1	Cluster-811.0
cluster_1	Cluster-1259.0
cluster_1	Cluster-11764.33158
cluster_1	Cluster-10766.0
cluster_1	Cluster-11764.33135
cluster_1	Cluster-1074.0
cluster_1	Cluster-952.0
cluster_1	Cluster-564.0
cluster_1	Cluster-11764.1938
cluster_1	Cluster-2855.0
cluster_1	Cluster-11764.15768
cluster_1	Cluster-11764.219
cluster_1	Cluster-973.0
cluster_1	Cluster-3921.0
cluster_1	Cluster-747.0
cluster_1	Cluster-11764.33289
cluster_1	Cluster-7875.0
cluster_1	Cluster-11764.5502
cluster_1	Cluster-11764.31027
cluster_1	Cluster-2345.0
cluster_1	Cluster-10282.0
cluster_1	Cluster-1744.0
cluster_1	Cluster-11764.31007
cluster_1	Cluster-11764.12362
cluster_1	Cluster-12344.0
cluster_1	Cluster-11764.31060
cluster_1	Cluster-11764.4367
cluster_1	Cluster-11764.10151
cluster_1	Cluster-3482.0
cluster_1	Cluster-11319.0
cluster_1	Cluster-10549.0
cluster_1	Cluster-6281.0
cluster_1	Cluster-11764.29734
cluster_1	Cluster-11764.29633
cluster_1	Cluster-11764.32004
cluster_1	Cluster-1184.0
cluster_1	Cluster-11764.30665
cluster_1	Cluster-11764.692
cluster_1	Cluster-10123.0
cluster_1	Cluster-677.0
cluster_1	Cluster-754.0
cluster_1	Cluster-722.0
cluster_1	Cluster-2788.0
cluster_1	Cluster-11764.4599
cluster_1	Cluster-11764.402
cluster_1	Cluster-522.0
cluster_1	Cluster-736.0
cluster_1	Cluster-12048.0
cluster_1	Cluster-718.0
cluster_1	Cluster-11764.4476
cluster_1	Cluster-8901.0
cluster_1	Cluster-1461.0
cluster_1	Cluster-11764.1650
cluster_1	Cluster-831.0
cluster_1	Cluster-12148.0
cluster_1	Cluster-939.0
cluster_1	Cluster-11764.275
cluster_1	Cluster-11940.0
cluster_1	Cluster-2811.0
cluster_1	Cluster-11764.30498
cluster_1	Cluster-827.0
cluster_1	Cluster-571.0
cluster_1	Cluster-539.0
cluster_1	Cluster-11764.27792
cluster_1	Cluster-1790.0
cluster_1	Cluster-11764.6562
cluster_1	Cluster-1787.0
cluster_1	Cluster-7332.0
cluster_1	Cluster-11764.32974
cluster_1	Cluster-11764.30335
cluster_1	Cluster-11764.30880
cluster_1	Cluster-11764.16105
cluster_1	Cluster-4445.0
cluster_1	Cluster-11764.8989
cluster_1	Cluster-7368.0
cluster_1	Cluster-11407.0
cluster_1	Cluster-11764.9711
cluster_1	Cluster-2313.0
cluster_1	Cluster-11764.1693
cluster_1	Cluster-4095.0
cluster_1	Cluster-2876.0
cluster_1	Cluster-500.0
cluster_1	Cluster-2328.0
cluster_1	Cluster-11764.4477
cluster_1	Cluster-724.0
cluster_1	Cluster-1079.1
cluster_1	Cluster-520.0
cluster_1	Cluster-11764.4622
cluster_1	Cluster-11764.25
cluster_1	Cluster-11764.5412
cluster_1	Cluster-11764.29089
cluster_1	Cluster-11764.3213
cluster_1	Cluster-11764.1449
cluster_1	Cluster-2512.0
cluster_1	Cluster-11764.31138
cluster_1	Cluster-11764.30767
cluster_1	Cluster-11764.257
cluster_1	Cluster-11764.4315
cluster_1	Cluster-11764.28111
cluster_1	Cluster-11764.568
cluster_1	Cluster-11764.2957
cluster_1	Cluster-11764.6289
cluster_1	Cluster-11764.1510
cluster_1	Cluster-4274.0
cluster_1	Cluster-11764.1629
cluster_1	Cluster-11764.14202
cluster_1	Cluster-2879.0
cluster_1	Cluster-11764.17178
cluster_1	Cluster-2580.0
cluster_1	Cluster-11764.7825
cluster_1	Cluster-3744.0
cluster_1	Cluster-12012.0
cluster_1	Cluster-11764.32284
cluster_1	Cluster-2823.0
cluster_1	Cluster-2008.1
cluster_1	Cluster-11764.28057
cluster_1	Cluster-11764.10615
cluster_1	Cluster-11764.25717
cluster_1	Cluster-2385.0
cluster_1	Cluster-11764.6481
cluster_1	Cluster-11764.24987
cluster_1	Cluster-11764.2606
cluster_1	Cluster-12297.0
cluster_1	Cluster-2594.0
cluster_1	Cluster-11764.29987
cluster_1	Cluster-3862.0
cluster_1	Cluster-1684.0
cluster_1	Cluster-1326.0
cluster_1	Cluster-1384.0
cluster_1	Cluster-11764.28028
cluster_1	Cluster-6855.0
cluster_1	Cluster-11764.22115
cluster_1	Cluster-11764.1315
cluster_1	Cluster-11764.33225
cluster_1	Cluster-11764.32161
cluster_1	Cluster-888.0
cluster_1	Cluster-915.0
cluster_1	Cluster-11764.33348
cluster_1	Cluster-11764.4369
cluster_1	Cluster-879.0
cluster_1	Cluster-11764.808
cluster_1	Cluster-2535.0
cluster_1	Cluster-11764.1177
cluster_1	Cluster-11764.33319
cluster_1	Cluster-11764.17447
cluster_1	Cluster-11764.6387
cluster_1	Cluster-11764.4654
cluster_1	Cluster-12126.1
cluster_1	Cluster-11764.4608
cluster_1	Cluster-11764.30572
cluster_1	Cluster-11764.4853
cluster_1	Cluster-11764.4395
cluster_1	Cluster-659.0
cluster_1	Cluster-11077.0
cluster_1	Cluster-590.0
cluster_1	Cluster-3181.0
cluster_1	Cluster-10211.0
cluster_1	Cluster-8757.0
cluster_1	Cluster-11764.22032
cluster_1	Cluster-11764.31913
cluster_1	Cluster-577.0
cluster_1	Cluster-5336.0
cluster_1	Cluster-4092.0
cluster_1	Cluster-1215.1
cluster_1	Cluster-11764.4312
cluster_1	Cluster-8434.0
cluster_1	Cluster-7939.0
cluster_1	Cluster-990.0
cluster_1	Cluster-6400.0
cluster_1	Cluster-4930.0
cluster_1	Cluster-11764.4877
cluster_1	Cluster-524.0
cluster_1	Cluster-1890.0
cluster_1	Cluster-12630.0
cluster_1	Cluster-11764.2836
cluster_1	Cluster-8262.0
cluster_1	Cluster-2537.0
cluster_1	Cluster-11764.21478
cluster_1	Cluster-11764.4385
cluster_1	Cluster-11764.26141
cluster_1	Cluster-2688.0
cluster_1	Cluster-11764.7955
cluster_1	Cluster-11764.2911
cluster_1	Cluster-11764.31854
cluster_1	Cluster-11764.30996
cluster_1	Cluster-7422.0
cluster_1	Cluster-8670.0
cluster_1	Cluster-11764.54
cluster_1	Cluster-7649.0
cluster_1	Cluster-11764.30705
cluster_1	Cluster-11764.960
cluster_1	Cluster-11764.880
cluster_1	Cluster-11764.15760
cluster_1	Cluster-7260.0
cluster_1	Cluster-12045.0
cluster_1	Cluster-11764.32524
cluster_1	Cluster-11764.7324
cluster_1	Cluster-4528.0
cluster_1	Cluster-11764.32031
cluster_1	Cluster-11764.2216
cluster_1	Cluster-12158.0
cluster_1	Cluster-11764.32986
cluster_1	Cluster-9295.0
cluster_1	Cluster-11764.1701
cluster_1	Cluster-11798.0
cluster_1	Cluster-11764.73
cluster_1	Cluster-533.0
cluster_1	Cluster-11764.1352
cluster_1	Cluster-11764.2297
cluster_1	Cluster-2348.0
cluster_1	Cluster-11764.31482
cluster_1	Cluster-7289.0
cluster_1	Cluster-11764.29904
cluster_1	Cluster-3648.0
cluster_1	Cluster-4023.0
cluster_1	Cluster-2519.0
cluster_1	Cluster-1834.0
cluster_1	Cluster-1277.0
cluster_1	Cluster-11764.4157
cluster_1	Cluster-11764.4958
cluster_1	Cluster-11764.4785
cluster_1	Cluster-11764.6513
cluster_1	Cluster-11764.4522
cluster_1	Cluster-11764.31082
cluster_1	Cluster-11764.5385
cluster_1	Cluster-11764.3108
cluster_1	Cluster-8936.0
cluster_1	Cluster-11764.85
cluster_1	Cluster-11764.3064
cluster_1	Cluster-11868.0
cluster_1	Cluster-11764.7590
cluster_1	Cluster-11764.5544
cluster_1	Cluster-11764.32867
cluster_1	Cluster-10275.0
cluster_1	Cluster-2999.0
cluster_1	Cluster-11764.2622
cluster_1	Cluster-7591.0
cluster_1	Cluster-11764.1111
cluster_1	Cluster-1488.0
cluster_1	Cluster-11764.30955
cluster_1	Cluster-11764.4823
cluster_1	Cluster-11764.3574
cluster_1	Cluster-11764.4581
cluster_1	Cluster-7780.0
cluster_1	Cluster-11764.32607
cluster_1	Cluster-4994.0
cluster_1	Cluster-11764.4903
cluster_1	Cluster-4952.0
cluster_1	Cluster-1323.0
cluster_1	Cluster-12518.0
cluster_1	Cluster-7833.1
cluster_1	Cluster-2017.0
cluster_1	Cluster-11764.32094
cluster_1	Cluster-11764.28828
cluster_1	Cluster-11764.1064
cluster_1	Cluster-6623.0
cluster_1	Cluster-848.0
cluster_1	Cluster-11764.1340
cluster_1	Cluster-8335.0
cluster_1	Cluster-11764.7827
cluster_1	Cluster-11764.28296
cluster_1	Cluster-9297.0
cluster_1	Cluster-11764.10886
cluster_1	Cluster-11764.25509
cluster_1	Cluster-11764.18825
cluster_1	Cluster-10342.0
cluster_1	Cluster-11764.28919
cluster_1	Cluster-9663.0
cluster_1	Cluster-11764.19407
cluster_1	Cluster-4203.0
cluster_1	Cluster-8490.0
cluster_1	Cluster-5632.0
cluster_1	Cluster-7600.0
cluster_1	Cluster-11764.32381
cluster_1	Cluster-11764.21673
cluster_1	Cluster-8600.1
cluster_1	Cluster-5722.0
cluster_1	Cluster-12654.0
cluster_1	Cluster-6771.0
cluster_1	Cluster-11764.4845
cluster_1	Cluster-11764.24518
cluster_1	Cluster-11764.22691
cluster_1	Cluster-4062.0
cluster_1	Cluster-12342.0
cluster_1	Cluster-11764.4172
cluster_1	Cluster-3897.0
cluster_1	Cluster-10660.0
cluster_1	Cluster-8706.0
cluster_1	Cluster-11764.4309
cluster_1	Cluster-11764.29530
cluster_1	Cluster-8007.0
cluster_1	Cluster-5427.0
cluster_1	Cluster-3795.1
cluster_1	Cluster-9627.0
cluster_1	Cluster-3419.0
cluster_1	Cluster-7174.0
cluster_1	Cluster-4525.0
cluster_1	Cluster-9411.0
cluster_1	Cluster-4692.0
cluster_1	Cluster-11764.4377
cluster_1	Cluster-11764.30290
cluster_1	Cluster-11764.4456
cluster_1	Cluster-11764.4869
cluster_1	Cluster-11764.30228
cluster_1	Cluster-7413.0
cluster_1	Cluster-11764.19289
cluster_1	Cluster-4265.0
cluster_1	Cluster-12167.0
cluster_1	Cluster-7688.0
cluster_1	Cluster-9941.1
cluster_1	Cluster-6233.0
cluster_1	Cluster-4009.0
cluster_1	Cluster-7350.0
cluster_1	Cluster-11764.32160
cluster_1	Cluster-8631.0
cluster_1	Cluster-11764.28928
cluster_1	Cluster-4236.0
cluster_1	Cluster-11764.22343
cluster_1	Cluster-11764.26408
cluster_1	Cluster-11764.20641
cluster_1	Cluster-11764.7609
cluster_1	Cluster-11764.27067
cluster_1	Cluster-11764.11563
cluster_1	Cluster-9118.0
cluster_1	Cluster-11764.14132
cluster_1	Cluster-4536.1
cluster_1	Cluster-11764.9723
cluster_1	Cluster-6881.0
cluster_1	Cluster-11764.25961
cluster_1	Cluster-4936.0
cluster_1	Cluster-4858.0
cluster_1	Cluster-8497.0
cluster_1	Cluster-11764.383
cluster_1	Cluster-7500.0
cluster_1	Cluster-7070.0
cluster_1	Cluster-11764.30201
cluster_1	Cluster-11764.10212
cluster_1	Cluster-11973.0
cluster_1	Cluster-11764.32749
cluster_1	Cluster-7798.0
cluster_1	Cluster-5136.0
cluster_1	Cluster-3325.0
cluster_1	Cluster-11764.5210
cluster_1	Cluster-6193.1
cluster_1	Cluster-10028.0
cluster_1	Cluster-10739.0
cluster_1	Cluster-7334.0
cluster_1	Cluster-2918.0
cluster_1	Cluster-914.0
cluster_1	Cluster-11764.2240
cluster_1	Cluster-3157.0
cluster_1	Cluster-11764.9947
cluster_1	Cluster-3900.0
cluster_1	Cluster-579.0
cluster_1	Cluster-11764.29405
cluster_1	Cluster-668.0
cluster_1	Cluster-2970.0
cluster_1	Cluster-843.0
cluster_1	Cluster-824.0
cluster_1	Cluster-11764.10977
cluster_1	Cluster-11764.31853
cluster_1	Cluster-11764.1283
cluster_1	Cluster-11764.32059
cluster_1	Cluster-6044.0
cluster_1	Cluster-11764.6831
cluster_1	Cluster-2480.0
cluster_1	Cluster-11764.5347
cluster_1	Cluster-11764.4570
cluster_1	Cluster-11669.0
cluster_1	Cluster-1389.0
cluster_1	Cluster-5222.0
cluster_1	Cluster-11764.2312
cluster_1	Cluster-5026.0
cluster_1	Cluster-3574.0
cluster_1	Cluster-11764.18795
cluster_1	Cluster-11764.16318
cluster_1	Cluster-11764.4250
cluster_1	Cluster-10705.0
cluster_1	Cluster-11121.0
cluster_1	Cluster-10643.0
cluster_1	Cluster-11571.0
cluster_1	Cluster-9754.0
cluster_1	Cluster-11764.15770
cluster_1	Cluster-5103.0
cluster_1	Cluster-11117.0
cluster_1	Cluster-11764.30685
cluster_1	Cluster-11764.26586
cluster_1	Cluster-11764.8474
cluster_1	Cluster-11764.26797
cluster_1	Cluster-1662.0
cluster_1	Cluster-11764.6959
cluster_1	Cluster-7718.0
cluster_1	Cluster-11764.3837
cluster_1	Cluster-1799.0
cluster_1	Cluster-11764.29175
cluster_1	Cluster-1551.0
cluster_1	Cluster-11654.0
cluster_1	Cluster-11764.28900
cluster_1	Cluster-11764.10811
cluster_1	Cluster-7107.0
cluster_1	Cluster-1927.0
cluster_1	Cluster-11764.6174
cluster_1	Cluster-11764.24839
cluster_1	Cluster-11764.26587
cluster_1	Cluster-11764.21253
cluster_1	Cluster-11764.4847
cluster_1	Cluster-11764.29506
cluster_1	Cluster-11764.28695
cluster_1	Cluster-11764.28074
cluster_1	Cluster-11764.30985
cluster_1	Cluster-11764.27238
cluster_1	Cluster-2160.0
cluster_1	Cluster-11764.9237
cluster_1	Cluster-12692.0
cluster_1	Cluster-2098.0
cluster_1	Cluster-1471.0
cluster_1	Cluster-2865.0
cluster_1	Cluster-10302.0
cluster_1	Cluster-1899.0
cluster_1	Cluster-2619.0
cluster_1	Cluster-11764.4880
cluster_1	Cluster-3817.0
cluster_1	Cluster-11764.3705
cluster_1	Cluster-11466.0
cluster_1	Cluster-11764.32845
cluster_1	Cluster-11764.25892
cluster_1	Cluster-8373.0
cluster_1	Cluster-2758.0
cluster_1	Cluster-11764.30915
cluster_1	Cluster-7532.0
cluster_1	Cluster-601.0
cluster_1	Cluster-11764.10554
cluster_1	Cluster-11764.18571
cluster_1	Cluster-11764.16252
cluster_1	Cluster-773.1
cluster_1	Cluster-9615.0
cluster_1	Cluster-12457.0
cluster_1	Cluster-8144.1
cluster_1	Cluster-11253.0
cluster_1	Cluster-933.0
cluster_1	Cluster-6487.0
cluster_1	Cluster-607.0
cluster_1	Cluster-11739.0
cluster_1	Cluster-6179.0
cluster_1	Cluster-10730.0
cluster_1	Cluster-3217.0
cluster_1	Cluster-10530.1
cluster_1	Cluster-9243.0
cluster_1	Cluster-2438.0
cluster_1	Cluster-10409.0
cluster_1	Cluster-11764.31036
cluster_1	Cluster-987.0
cluster_1	Cluster-11764.4967
cluster_1	Cluster-11764.10628
cluster_1	Cluster-1978.0
cluster_1	Cluster-11764.4242
cluster_1	Cluster-986.0
cluster_1	Cluster-11764.30809
cluster_1	Cluster-6401.0
cluster_1	Cluster-11991.0
cluster_1	Cluster-1735.0
cluster_1	Cluster-1015.0
cluster_1	Cluster-11764.30981
cluster_1	Cluster-11764.17622
cluster_1	Cluster-11764.4793
cluster_1	Cluster-11764.4441
cluster_1	Cluster-11764.30909
cluster_1	Cluster-11764.30608
cluster_1	Cluster-11764.117
cluster_1	Cluster-11764.4531
cluster_1	Cluster-11764.30815
cluster_1	Cluster-499.0
cluster_1	Cluster-619.0
cluster_1	Cluster-666.0
cluster_1	Cluster-886.0
cluster_1	Cluster-695.0
cluster_1	Cluster-8126.0
cluster_1	Cluster-7771.0
cluster_1	Cluster-597.0
cluster_1	Cluster-11764.30760
cluster_1	Cluster-11764.12680
cluster_1	Cluster-3160.0
cluster_1	Cluster-2806.0
cluster_1	Cluster-11764.3038
cluster_1	Cluster-11764.30594
cluster_1	Cluster-5355.0
cluster_1	Cluster-11694.0
cluster_1	Cluster-11764.4687
cluster_1	Cluster-11764.30901
cluster_1	Cluster-5599.0
cluster_1	Cluster-11764.30871
cluster_1	Cluster-5693.0
cluster_1	Cluster-11764.30849
cluster_1	Cluster-10638.0
cluster_1	Cluster-11764.3506
cluster_1	Cluster-11764.10994
cluster_1	Cluster-775.0
cluster_1	Cluster-4178.0
cluster_1	Cluster-11764.31237
cluster_1	Cluster-10405.0
cluster_1	Cluster-9759.0
cluster_1	Cluster-6117.0
cluster_1	Cluster-11764.375
cluster_1	Cluster-10989.0
cluster_1	Cluster-11822.0
cluster_1	Cluster-12403.0
cluster_1	Cluster-11327.0
cluster_1	Cluster-3227.0
cluster_1	Cluster-11764.1271
cluster_1	Cluster-11764.118
cluster_1	Cluster-7452.0
cluster_1	Cluster-10340.0
cluster_1	Cluster-11764.2360
cluster_1	Cluster-8486.0
cluster_1	Cluster-7235.0
cluster_1	Cluster-12589.0
cluster_1	Cluster-11291.0
cluster_1	Cluster-9105.0
cluster_1	Cluster-11764.17586
cluster_1	Cluster-11764.3769
cluster_1	Cluster-10750.0
cluster_1	Cluster-6723.0
cluster_1	Cluster-9247.0
cluster_1	Cluster-3465.0
cluster_1	Cluster-11764.50
cluster_1	Cluster-8395.0
cluster_1	Cluster-11635.0
cluster_1	Cluster-8278.0
cluster_1	Cluster-3130.1
cluster_1	Cluster-6367.1
cluster_1	Cluster-11764.7356
cluster_1	Cluster-8157.0
cluster_1	Cluster-11764.1406
cluster_1	Cluster-9087.0
cluster_1	Cluster-11764.4968
cluster_1	Cluster-11764.2808
cluster_1	Cluster-11764.21897
cluster_1	Cluster-11764.16951
cluster_1	Cluster-7871.0
cluster_1	Cluster-11764.1927
cluster_1	Cluster-10346.0
cluster_1	Cluster-11764.6236
cluster_1	Cluster-4055.0
cluster_1	Cluster-11764.17981
cluster_1	Cluster-4640.0
cluster_1	Cluster-11764.7371
cluster_1	Cluster-11764.4906
cluster_1	Cluster-11764.11474
cluster_1	Cluster-11764.31071
cluster_1	Cluster-11764.11555
cluster_1	Cluster-11764.30677
cluster_1	Cluster-11764.10227
cluster_1	Cluster-11764.29257
cluster_1	Cluster-6354.0
cluster_1	Cluster-11764.12997
cluster_1	Cluster-1065.0
cluster_1	Cluster-1939.0
cluster_1	Cluster-1108.0
cluster_1	Cluster-11764.5816
cluster_1	Cluster-11764.441
cluster_1	Cluster-11764.6508
cluster_1	Cluster-11764.6153
cluster_1	Cluster-11764.4719
cluster_1	Cluster-5978.0
cluster_1	Cluster-11764.1349
cluster_1	Cluster-11764.1666
cluster_1	Cluster-8668.0
cluster_1	Cluster-11764.2783
cluster_1	Cluster-11764.515
cluster_1	Cluster-11764.1422
cluster_1	Cluster-11764.2627
cluster_1	Cluster-11764.581
cluster_1	Cluster-11764.30807
cluster_1	Cluster-11764.2988
cluster_1	Cluster-11764.33139
cluster_1	Cluster-11371.0
cluster_1	Cluster-11764.4244
cluster_1	Cluster-11764.5076
cluster_1	Cluster-11764.2523
cluster_1	Cluster-11764.31982
cluster_1	Cluster-11764.1410
cluster_1	Cluster-2752.0
cluster_1	Cluster-11764.30587
cluster_1	Cluster-5919.0
cluster_1	Cluster-2912.0
cluster_1	Cluster-3407.0
cluster_1	Cluster-11764.4273
cluster_1	Cluster-11764.31075
cluster_1	Cluster-11764.30478
cluster_1	Cluster-9912.0
cluster_1	Cluster-11764.31151
cluster_1	Cluster-6552.0
cluster_1	Cluster-1288.0
cluster_1	Cluster-11764.4546
cluster_1	Cluster-11764.1944
cluster_1	Cluster-3353.0
cluster_1	Cluster-11764.3988
cluster_1	Cluster-11764.30234
cluster_1	Cluster-8399.0
cluster_1	Cluster-9590.0
cluster_1	Cluster-10162.0
cluster_1	Cluster-2915.0
cluster_1	Cluster-11764.27253
cluster_1	Cluster-2140.0
cluster_1	Cluster-11764.1298
cluster_1	Cluster-6732.0
cluster_1	Cluster-11764.2850
cluster_1	Cluster-8748.0
cluster_1	Cluster-11764.18059
cluster_1	Cluster-3551.0
cluster_1	Cluster-5622.1
cluster_1	Cluster-4963.0
cluster_1	Cluster-11764.276
cluster_1	Cluster-12517.0
cluster_1	Cluster-11764.29988
cluster_1	Cluster-11764.589
cluster_1	Cluster-11764.262
cluster_1	Cluster-11764.9715
cluster_1	Cluster-8701.0
cluster_1	Cluster-11764.25926
cluster_1	Cluster-11764.31108
cluster_1	Cluster-6478.0
cluster_1	Cluster-11459.0
cluster_1	Cluster-10157.0
cluster_1	Cluster-4556.0
cluster_1	Cluster-11764.25594
cluster_1	Cluster-1906.0
cluster_1	Cluster-1380.0
cluster_1	Cluster-11764.30774
cluster_1	Cluster-11764.2324
cluster_1	Cluster-9995.0
cluster_1	Cluster-11764.8641
cluster_1	Cluster-12678.0
cluster_1	Cluster-11764.5203
cluster_1	Cluster-12125.0
cluster_1	Cluster-11764.2822
cluster_1	Cluster-11542.0
cluster_1	Cluster-900.0
cluster_1	Cluster-10684.0
cluster_1	Cluster-9787.0
cluster_1	Cluster-9286.0
cluster_1	Cluster-11764.5115
cluster_1	Cluster-11764.4839
cluster_1	Cluster-11764.25244
cluster_1	Cluster-11764.5729
cluster_1	Cluster-11764.32142
cluster_1	Cluster-11764.850
cluster_1	Cluster-11764.6066
cluster_1	Cluster-11764.642
cluster_1	Cluster-11764.29444
cluster_1	Cluster-11764.21196
cluster_1	Cluster-11764.8347
cluster_1	Cluster-11764.12994
cluster_1	Cluster-11764.28138
cluster_1	Cluster-11764.26089
cluster_1	Cluster-11764.29368
cluster_1	Cluster-11764.16964
cluster_1	Cluster-11764.22527
cluster_1	Cluster-11764.22122
cluster_1	Cluster-11764.4818
cluster_1	Cluster-11764.24730
cluster_1	Cluster-11764.4993
cluster_1	Cluster-3622.0
cluster_1	Cluster-11873.0
cluster_1	Cluster-9502.0
cluster_1	Cluster-3500.0
cluster_1	Cluster-7380.0
cluster_1	Cluster-11764.809
cluster_1	Cluster-11764.322
cluster_1	Cluster-7756.1
cluster_1	Cluster-11764.3731
cluster_1	Cluster-11764.24
cluster_1	Cluster-11764.13404
cluster_1	Cluster-11764.4347
cluster_1	Cluster-11764.33085
cluster_1	Cluster-7538.0
cluster_1	Cluster-11764.32474
cluster_1	Cluster-11764.32191
cluster_1	Cluster-825.0
cluster_1	Cluster-478.0
cluster_1	Cluster-12010.0
cluster_1	Cluster-760.0
cluster_1	Cluster-755.0
cluster_1	Cluster-4704.0
cluster_1	Cluster-11764.5576
cluster_1	Cluster-502.0
cluster_1	Cluster-4588.0
cluster_1	Cluster-8919.0
cluster_1	Cluster-5122.0
cluster_1	Cluster-4405.0
cluster_1	Cluster-9125.0
cluster_1	Cluster-11764.2810
cluster_1	Cluster-11764.30982
cluster_1	Cluster-10981.0
cluster_1	Cluster-6918.0
cluster_1	Cluster-4332.0
cluster_1	Cluster-11764.30620
cluster_1	Cluster-11764.29366
cluster_1	Cluster-11764.25335
cluster_1	Cluster-12080.0
cluster_1	Cluster-11764.32650
cluster_1	Cluster-7686.1
cluster_1	Cluster-11764.26695
cluster_1	Cluster-11764.1262
cluster_1	Cluster-11764.5732
cluster_1	Cluster-11764.2101
cluster_1	Cluster-11764.8220
cluster_1	Cluster-11764.23927
cluster_1	Cluster-11764.4737
cluster_1	Cluster-11764.5766
cluster_1	Cluster-11764.26716
cluster_1	Cluster-11764.2263
cluster_1	Cluster-11764.11677
cluster_1	Cluster-11764.21952
cluster_1	Cluster-11764.13134
cluster_1	Cluster-10755.0
cluster_1	Cluster-11764.32905
cluster_1	Cluster-11764.3003
cluster_1	Cluster-11764.4951
cluster_1	Cluster-11764.16902
cluster_1	Cluster-11764.18991
cluster_1	Cluster-11764.5114
cluster_1	Cluster-11764.15457
cluster_1	Cluster-11764.1630
cluster_1	Cluster-11764.27836
cluster_1	Cluster-11764.24694
cluster_1	Cluster-7826.0
cluster_1	Cluster-11764.30867
cluster_1	Cluster-11764.3620
cluster_1	Cluster-11764.32509
cluster_1	Cluster-6097.0
cluster_1	Cluster-11764.33050
cluster_1	Cluster-11764.3073
cluster_1	Cluster-11764.27725
cluster_1	Cluster-4503.0
cluster_1	Cluster-11764.13975
cluster_1	Cluster-11764.33061
cluster_1	Cluster-11764.4415
cluster_1	Cluster-11764.4299
cluster_1	Cluster-6075.0
cluster_1	Cluster-11764.959
cluster_1	Cluster-7629.0
cluster_1	Cluster-5972.0
cluster_1	Cluster-12166.0
cluster_1	Cluster-8248.0
cluster_1	Cluster-8074.0
cluster_1	Cluster-11764.26057
cluster_1	Cluster-11764.11869
cluster_1	Cluster-5770.0
cluster_1	Cluster-11764.31872
cluster_1	Cluster-6825.0
cluster_1	Cluster-11764.2394
cluster_1	Cluster-8603.0
cluster_1	Cluster-9757.0
cluster_1	Cluster-10685.0
cluster_1	Cluster-3411.0
cluster_1	Cluster-12500.0
cluster_1	Cluster-9147.0
cluster_1	Cluster-11267.0
cluster_1	Cluster-11764.2396
cluster_1	Cluster-11764.27048
cluster_1	Cluster-11764.26677
cluster_1	Cluster-9508.0
cluster_1	Cluster-10251.0
cluster_1	Cluster-11764.18987
cluster_1	Cluster-11764.16057
cluster_1	Cluster-11591.0
cluster_1	Cluster-10997.0
cluster_1	Cluster-11764.2016
cluster_1	Cluster-8256.0
cluster_1	Cluster-7726.0
cluster_1	Cluster-11960.0
cluster_1	Cluster-11764.9434
cluster_1	Cluster-11764.4394
cluster_1	Cluster-5827.0
cluster_1	Cluster-12323.0
cluster_1	Cluster-11328.0
cluster_1	Cluster-11764.10620
cluster_1	Cluster-10568.0
cluster_1	Cluster-4755.0
cluster_1	Cluster-10306.0
cluster_1	Cluster-11764.4346
cluster_1	Cluster-11764.31058
cluster_1	Cluster-11764.22246
cluster_1	Cluster-10135.0
cluster_1	Cluster-4566.0
cluster_1	Cluster-11764.4335
cluster_1	Cluster-11764.3824
cluster_1	Cluster-11764.23714
cluster_1	Cluster-5894.0
cluster_1	Cluster-3397.1
cluster_1	Cluster-606.0
cluster_1	Cluster-8473.0
cluster_1	Cluster-11764.10148
cluster_1	Cluster-8592.0
cluster_1	Cluster-10770.0
cluster_1	Cluster-11764.8154
cluster_1	Cluster-11764.3140
cluster_1	Cluster-11764.33295
cluster_1	Cluster-11764.17268
cluster_1	Cluster-3738.0
cluster_1	Cluster-11764.3576
cluster_1	Cluster-11764.28453
cluster_1	Cluster-11764.1579
cluster_1	Cluster-11764.2463
cluster_1	Cluster-11764.130
cluster_1	Cluster-11764.30606
cluster_1	Cluster-11064.0
cluster_1	Cluster-6655.0
cluster_1	Cluster-11764.17674
cluster_1	Cluster-7865.0
cluster_1	Cluster-11764.31418
cluster_1	Cluster-11764.2558
cluster_1	Cluster-11764.7933
cluster_1	Cluster-11558.0
cluster_1	Cluster-11764.5252
cluster_1	Cluster-11764.5752
cluster_1	Cluster-12621.0
cluster_1	Cluster-11764.30339
cluster_1	Cluster-8449.0
cluster_1	Cluster-3431.1
cluster_1	Cluster-11764.9631
cluster_1	Cluster-11764.3852
cluster_1	Cluster-7859.1
cluster_1	Cluster-11764.1933
cluster_1	Cluster-3973.0
cluster_1	Cluster-11764.1476
cluster_1	Cluster-11764.4105
cluster_1	Cluster-11764.1040
cluster_1	Cluster-11764.3197
cluster_1	Cluster-11764.2233
cluster_1	Cluster-11764.4379
cluster_1	Cluster-10463.0
cluster_1	Cluster-11764.6852
cluster_1	Cluster-7471.0
cluster_1	Cluster-11764.3258
cluster_1	Cluster-11764.29551
cluster_1	Cluster-11764.10236
cluster_1	Cluster-8922.0
cluster_1	Cluster-492.0
cluster_1	Cluster-878.0
cluster_1	Cluster-11764.3838
cluster_1	Cluster-10323.0
cluster_1	Cluster-11764.31137
cluster_1	Cluster-11764.10610
cluster_1	Cluster-11764.4451
cluster_1	Cluster-8770.0
cluster_1	Cluster-11764.24643
cluster_1	Cluster-11764.30571
cluster_1	Cluster-11764.4763
cluster_1	Cluster-11764.28763
cluster_1	Cluster-8831.0
cluster_1	Cluster-11764.30988
cluster_1	Cluster-637.0
cluster_1	Cluster-11764.7205
cluster_1	Cluster-11764.31772
cluster_1	Cluster-11764.12987
cluster_1	Cluster-1623.0
cluster_1	Cluster-11764.4889
cluster_1	Cluster-11764.30813
cluster_1	Cluster-11764.29298
cluster_1	Cluster-11764.7109
cluster_1	Cluster-11764.306
cluster_1	Cluster-11764.31122
cluster_1	Cluster-11764.3302
cluster_1	Cluster-11764.32428
cluster_1	Cluster-665.0
cluster_1	Cluster-11764.32220
cluster_1	Cluster-11764.25954
cluster_1	Cluster-11764.20117
cluster_1	Cluster-11764.1348
cluster_1	Cluster-1567.0
cluster_1	Cluster-11764.33416
cluster_1	Cluster-11764.4702
cluster_1	Cluster-7331.0
cluster_1	Cluster-3722.0
cluster_1	Cluster-11764.7768
cluster_1	Cluster-11764.8313
cluster_1	Cluster-11764.4879
cluster_1	Cluster-5206.0
cluster_1	Cluster-11764.700
cluster_1	Cluster-11764.8266
cluster_1	Cluster-11764.7433
cluster_1	Cluster-11764.4120
cluster_1	Cluster-11764.32811
cluster_1	Cluster-11764.30338
cluster_1	Cluster-11764.2690
cluster_1	Cluster-11764.2431
cluster_1	Cluster-11764.33382
cluster_1	Cluster-11764.11
cluster_1	Cluster-11764.5586
cluster_1	Cluster-11764.2818
cluster_1	Cluster-11764.3121
cluster_1	Cluster-11764.28886
cluster_1	Cluster-11764.4643
cluster_1	Cluster-11764.30734
cluster_1	Cluster-11764.1230
cluster_1	Cluster-8460.0
cluster_1	Cluster-11764.8513
cluster_1	Cluster-11764.6979
cluster_1	Cluster-11764.5474
cluster_1	Cluster-11764.27307
cluster_1	Cluster-611.0
cluster_1	Cluster-11764.32985
cluster_1	Cluster-6343.0
cluster_1	Cluster-11764.444
cluster_1	Cluster-11764.690
cluster_1	Cluster-11764.4828
cluster_1	Cluster-11764.623
cluster_1	Cluster-11764.4322
cluster_1	Cluster-11764.10579
cluster_1	Cluster-11764.32212
cluster_1	Cluster-11764.5037
cluster_1	Cluster-11764.30835
cluster_1	Cluster-11532.0
cluster_1	Cluster-8356.0
cluster_1	Cluster-11764.488
cluster_1	Cluster-10863.0
cluster_1	Cluster-11764.1631
cluster_1	Cluster-11764.9603
cluster_1	Cluster-11764.23805
cluster_1	Cluster-11764.821
cluster_1	Cluster-11764.1692
cluster_1	Cluster-2100.0
cluster_1	Cluster-11764.657
cluster_1	Cluster-11764.19394
cluster_1	Cluster-11764.15899
cluster_1	Cluster-525.0
cluster_1	Cluster-11764.30551
cluster_1	Cluster-11764.100
cluster_1	Cluster-12054.0
cluster_1	Cluster-10720.0
cluster_1	Cluster-8731.0
cluster_1	Cluster-11764.31051
cluster_1	Cluster-11764.2241
cluster_1	Cluster-10745.0
cluster_1	Cluster-11764.4975
cluster_1	Cluster-11764.29076
cluster_1	Cluster-11764.57
cluster_1	Cluster-11764.7924
cluster_1	Cluster-11764.11690
cluster_1	Cluster-11764.5517
cluster_1	Cluster-11764.30936
cluster_1	Cluster-11764.863
cluster_1	Cluster-11764.9035
cluster_1	Cluster-11764.27456
cluster_1	Cluster-11764.7230
cluster_1	Cluster-11764.32994
cluster_1	Cluster-6342.0
cluster_1	Cluster-11361.0
cluster_1	Cluster-11764.7007
cluster_1	Cluster-11764.28136
cluster_1	Cluster-11764.6950
cluster_1	Cluster-11764.19398
cluster_1	Cluster-11764.29826
cluster_1	Cluster-11764.8691
cluster_1	Cluster-11764.8690
cluster_1	Cluster-11764.5056
cluster_1	Cluster-11764.8109
cluster_1	Cluster-11764.7527
cluster_1	Cluster-11764.4560
cluster_1	Cluster-11764.23276
cluster_1	Cluster-1792.0
cluster_1	Cluster-11764.4470
cluster_1	Cluster-11764.1935
cluster_1	Cluster-11764.1079
cluster_1	Cluster-11764.9240
cluster_1	Cluster-11764.630
cluster_1	Cluster-11764.28840
cluster_1	Cluster-11764.550
cluster_1	Cluster-11764.5735
cluster_1	Cluster-11764.3921
cluster_1	Cluster-2159.0
cluster_1	Cluster-10682.0
cluster_1	Cluster-11764.4214
cluster_1	Cluster-11764.31009
cluster_1	Cluster-11764.4262
cluster_1	Cluster-11764.4068
cluster_1	Cluster-10329.0
cluster_1	Cluster-11764.3186
cluster_1	Cluster-6999.0
cluster_1	Cluster-11764.1721
cluster_1	Cluster-11764.29199
cluster_1	Cluster-11764.30943
cluster_1	Cluster-11764.30218
cluster_1	Cluster-11764.3478
cluster_1	Cluster-3209.1
cluster_1	Cluster-11764.7628
cluster_1	Cluster-842.0
cluster_1	Cluster-11764.30464
cluster_1	Cluster-10675.0
cluster_1	Cluster-6040.0
cluster_1	Cluster-12684.0
cluster_1	Cluster-11764.30390
cluster_1	Cluster-11764.1463
cluster_1	Cluster-10236.0
cluster_1	Cluster-11764.4334
cluster_1	Cluster-11764.26882
cluster_1	Cluster-11764.30956
cluster_1	Cluster-11764.28195
cluster_1	Cluster-11764.24209
cluster_1	Cluster-11764.7648
cluster_1	Cluster-11764.5890
cluster_1	Cluster-11764.5495
cluster_1	Cluster-11764.3240
cluster_1	Cluster-11764.16161
cluster_1	Cluster-11764.9177
cluster_1	Cluster-11764.1170
cluster_1	Cluster-11764.5612
cluster_1	Cluster-11764.26607
cluster_1	Cluster-11764.29200
cluster_1	Cluster-11764.27241
cluster_1	Cluster-11764.9617
cluster_1	Cluster-11764.5221
cluster_1	Cluster-11764.29198
cluster_1	Cluster-11764.27986
cluster_1	Cluster-1952.0
cluster_1	Cluster-11764.18720
cluster_1	Cluster-11764.4811
cluster_1	Cluster-11764.2008
cluster_1	Cluster-11764.5514
cluster_1	Cluster-11764.25379
cluster_1	Cluster-11764.26958
cluster_1	Cluster-11764.25478
cluster_1	Cluster-11764.31856
cluster_1	Cluster-11764.30919
cluster_1	Cluster-11764.9538
cluster_1	Cluster-11764.30987
cluster_1	Cluster-11764.30312
cluster_1	Cluster-11764.13724
cluster_1	Cluster-11764.3674
cluster_1	Cluster-11764.13522
cluster_1	Cluster-11764.27063
cluster_1	Cluster-11764.586
cluster_1	Cluster-11764.6629
cluster_1	Cluster-11764.6327
cluster_1	Cluster-11764.7558
cluster_1	Cluster-11764.19230
cluster_1	Cluster-8075.0
cluster_1	Cluster-9227.0
cluster_1	Cluster-11764.5659
cluster_1	Cluster-3945.0
cluster_1	Cluster-2453.0
cluster_1	Cluster-479.0
cluster_1	Cluster-1056.0
cluster_1	Cluster-11764.4088
cluster_1	Cluster-11764.2054
cluster_1	Cluster-3472.0
cluster_1	Cluster-11764.5884
cluster_1	Cluster-11764.1623
cluster_1	Cluster-8626.0
cluster_1	Cluster-11764.7711
cluster_1	Cluster-9951.0
cluster_1	Cluster-11764.5318
cluster_1	Cluster-5053.0
cluster_1	Cluster-7338.1
cluster_1	Cluster-12303.0
cluster_1	Cluster-6820.1
cluster_1	Cluster-12320.0
cluster_1	Cluster-11764.2992
cluster_1	Cluster-2714.0
cluster_1	Cluster-11764.32651
cluster_1	Cluster-2800.0
cluster_1	Cluster-11764.3090
cluster_1	Cluster-11764.7183
cluster_1	Cluster-11764.6540
cluster_1	Cluster-12476.0
cluster_1	Cluster-11764.6261
cluster_1	Cluster-11764.1408
cluster_1	Cluster-11764.4812
cluster_1	Cluster-11764.4410
cluster_1	Cluster-11764.32159
cluster_1	Cluster-11764.30219
cluster_1	Cluster-11764.5910
cluster_1	Cluster-12474.0
cluster_1	Cluster-11764.12105
cluster_1	Cluster-10938.0
cluster_1	Cluster-11764.32408
cluster_1	Cluster-11764.29579
cluster_1	Cluster-11764.10009
cluster_1	Cluster-11764.30654
cluster_1	Cluster-10064.0
cluster_1	Cluster-11764.4776
cluster_1	Cluster-11764.11403
cluster_1	Cluster-11764.7598
cluster_1	Cluster-11764.4626
cluster_1	Cluster-11764.2301
cluster_1	Cluster-7762.0
cluster_1	Cluster-11764.1267
cluster_1	Cluster-11764.22326
cluster_1	Cluster-11732.0
cluster_1	Cluster-8464.0
cluster_1	Cluster-11764.1132
cluster_1	Cluster-7338.0
cluster_1	Cluster-11713.0
cluster_1	Cluster-11764.2152
cluster_1	Cluster-11764.12803
cluster_1	Cluster-11764.4342
cluster_1	Cluster-11764.30001
cluster_1	Cluster-11764.2763
cluster_1	Cluster-8565.0
cluster_1	Cluster-11764.1484
cluster_1	Cluster-11764.30662
cluster_1	Cluster-6155.0
cluster_1	Cluster-10168.0
cluster_1	Cluster-11764.5473
cluster_1	Cluster-6991.0
cluster_1	Cluster-11764.9469
cluster_1	Cluster-11764.1354
cluster_1	Cluster-11764.15875
cluster_1	Cluster-11764.5525
cluster_1	Cluster-11764.32604
cluster_1	Cluster-11764.67
cluster_1	Cluster-11764.25172
cluster_1	Cluster-11764.1311
cluster_1	Cluster-6463.0
cluster_1	Cluster-11764.30735
cluster_1	Cluster-9357.0
cluster_1	Cluster-11764.28404
cluster_1	Cluster-11764.2389
cluster_1	Cluster-11764.5541
cluster_1	Cluster-11279.0
cluster_1	Cluster-11764.5915
cluster_1	Cluster-11764.5375
cluster_1	Cluster-12141.0
cluster_1	Cluster-11764.1293
cluster_1	Cluster-11764.4523
cluster_1	Cluster-11764.2964
cluster_1	Cluster-11764.7080
cluster_1	Cluster-11764.2067
cluster_1	Cluster-11764.30958
cluster_1	Cluster-11764.2633
cluster_1	Cluster-4122.0
cluster_1	Cluster-11764.5352
cluster_1	Cluster-9327.0
cluster_1	Cluster-4939.0
cluster_1	Cluster-9408.0
cluster_1	Cluster-3701.0
cluster_1	Cluster-11764.10008
cluster_1	Cluster-8870.0
cluster_1	Cluster-11764.29419
cluster_1	Cluster-11764.3595
cluster_1	Cluster-11764.481
cluster_1	Cluster-11764.33299
cluster_1	Cluster-6783.0
cluster_1	Cluster-11764.6148
cluster_1	Cluster-11764.5667
cluster_1	Cluster-7169.0
cluster_1	Cluster-11764.1932
cluster_1	Cluster-2064.0
cluster_1	Cluster-11764.30110
cluster_1	Cluster-8535.0
cluster_1	Cluster-11764.6881
cluster_1	Cluster-2595.0
cluster_1	Cluster-11764.7785
cluster_1	Cluster-1985.0
cluster_1	Cluster-11764.7214
cluster_1	Cluster-2433.0
cluster_1	Cluster-11764.5929
cluster_1	Cluster-11764.5938
cluster_1	Cluster-11764.3464
cluster_1	Cluster-1010.0
cluster_1	Cluster-11764.31328
cluster_1	Cluster-11764.2133
cluster_1	Cluster-12637.0
cluster_1	Cluster-11764.2034
cluster_1	Cluster-3938.0
cluster_1	Cluster-11764.2471
cluster_1	Cluster-11764.8453
cluster_1	Cluster-11764.4224
cluster_1	Cluster-11764.9915
cluster_1	Cluster-11764.12793
cluster_1	Cluster-11764.685
cluster_1	Cluster-11764.33385
cluster_1	Cluster-11764.1024
cluster_1	Cluster-4733.0
cluster_1	Cluster-11764.94
cluster_1	Cluster-11094.0
cluster_1	Cluster-6720.0
cluster_1	Cluster-653.0
cluster_1	Cluster-11764.26774
cluster_1	Cluster-8728.0
cluster_1	Cluster-11764.30616
cluster_1	Cluster-11764.7103
cluster_1	Cluster-11764.369
cluster_1	Cluster-11764.204
cluster_1	Cluster-4339.0
cluster_1	Cluster-11764.4524
cluster_1	Cluster-12255.0
cluster_1	Cluster-11764.6149
cluster_1	Cluster-11764.32437
cluster_1	Cluster-11764.30989
cluster_1	Cluster-11764.8260
cluster_1	Cluster-11764.4830
cluster_1	Cluster-11764.30913
cluster_1	Cluster-2878.0
cluster_1	Cluster-11764.7257
cluster_1	Cluster-11764.29767
cluster_1	Cluster-8257.0
cluster_1	Cluster-11764.4930
cluster_1	Cluster-11764.33107
cluster_1	Cluster-708.0
cluster_1	Cluster-11764.21483
cluster_1	Cluster-3219.0
cluster_1	Cluster-11764.8449
cluster_1	Cluster-11764.3281
cluster_1	Cluster-11185.0
cluster_1	Cluster-4289.0
cluster_1	Cluster-11764.681
cluster_1	Cluster-11764.2614
cluster_1	Cluster-11226.0
cluster_1	Cluster-11764.29607
cluster_1	Cluster-11764.28395
cluster_1	Cluster-11764.4617
cluster_1	Cluster-11764.4249
cluster_1	Cluster-11764.30008
cluster_1	Cluster-11764.4341
cluster_1	Cluster-11764.1396
cluster_1	Cluster-11764.706
cluster_1	Cluster-7554.0
cluster_1	Cluster-11764.4356
cluster_1	Cluster-11764.2388
cluster_1	Cluster-11764.30990
cluster_1	Cluster-11764.30308
cluster_1	Cluster-11764.27848
cluster_1	Cluster-11764.9238
cluster_1	Cluster-11764.26249
cluster_1	Cluster-2392.0
cluster_1	Cluster-11764.3173
cluster_1	Cluster-11597.0
cluster_1	Cluster-9827.0
cluster_1	Cluster-11764.1773
cluster_1	Cluster-4725.0
cluster_1	Cluster-11764.5207
cluster_1	Cluster-11764.2775
cluster_1	Cluster-8928.0
cluster_1	Cluster-11764.1612
cluster_1	Cluster-9439.0
cluster_1	Cluster-11764.5289
cluster_1	Cluster-11764.30192
cluster_1	Cluster-11764.29655
cluster_1	Cluster-11764.5211
cluster_1	Cluster-11764.30661
cluster_1	Cluster-2349.0
cluster_1	Cluster-11764.6803
cluster_1	Cluster-11764.33277
cluster_1	Cluster-8761.0
cluster_1	Cluster-11764.1041
cluster_1	Cluster-11764.5217
cluster_1	Cluster-11764.29063
cluster_1	Cluster-11764.4135
cluster_1	Cluster-11764.30846
cluster_1	Cluster-11764.2019
cluster_1	Cluster-11078.0
cluster_1	Cluster-11764.7912
cluster_1	Cluster-11764.5813
cluster_1	Cluster-10431.3
cluster_1	Cluster-8046.0
cluster_1	Cluster-11764.25457
cluster_1	Cluster-11764.6672
cluster_1	Cluster-11764.4484
cluster_1	Cluster-11764.17975
cluster_1	Cluster-11764.31842
cluster_1	Cluster-11764.1794
cluster_1	Cluster-11764.33356
cluster_1	Cluster-11764.30952
cluster_1	Cluster-7890.0
cluster_1	Cluster-11764.12487
cluster_1	Cluster-11764.4997
cluster_1	Cluster-10943.0
cluster_1	Cluster-11204.0
cluster_1	Cluster-11764.29847
cluster_1	Cluster-11764.18766
cluster_1	Cluster-1815.0
cluster_1	Cluster-2696.0
cluster_1	Cluster-11764.5348
cluster_1	Cluster-11764.30124
cluster_1	Cluster-11764.32817
cluster_1	Cluster-11764.2169
cluster_1	Cluster-11764.8103
cluster_1	Cluster-2431.0
cluster_1	Cluster-2303.0
cluster_1	Cluster-11764.8030
cluster_1	Cluster-11764.4925
cluster_1	Cluster-1792.3
cluster_1	Cluster-11764.6144
cluster_1	Cluster-11764.32664
cluster_1	Cluster-11764.29930
cluster_1	Cluster-11764.11238
cluster_1	Cluster-11764.2190
cluster_1	Cluster-11764.1998
cluster_1	Cluster-11764.6844
cluster_1	Cluster-11305.0
cluster_1	Cluster-11764.8687
cluster_1	Cluster-2749.0
cluster_1	Cluster-11764.5230
cluster_1	Cluster-11764.13324
cluster_1	Cluster-11764.24640
cluster_1	Cluster-11764.14573
cluster_1	Cluster-11764.27015
cluster_1	Cluster-11764.7715
cluster_1	Cluster-11764.17760
[truncated: 15,441 more rows]
