# Supplementary material for: Comprehensive Time-Course Transcriptome Reveals the Crucial Biological Pathways Involved in the Seasonal Branch Growth in Siberian Elm (Ulmus pumila)
Source: Int J Mol Sci. 2023 Oct 7;24(19):14976. doi: 10.3390/ijms241914976 (PMC10573607; doi:10.3390/ijms241914976)
Supplement: Supplementary file 1 [file ijms-24-14976-s001.zip › Supplementary files/Table S3.xlsx]

## Sheet: Sheet1
Table S3: The GO enrichment results of the twelve differentially expressed gene clusters.
Cluster	GO ID	GO term	Annotated gene number	Enriched gene number	P value
cluster_1	GO:0006412	translation	1251	191	6.6e-19
cluster_1	GO:0002181	cytoplasmic translation	182	36	4.4e-07
cluster_1	GO:0006552	leucine catabolic process	65	16	3.8e-06
cluster_1	GO:0000028	ribosomal small subunit assembly	55	14	9.9e-06
cluster_1	GO:0090506	axillary shoot meristem initiation	7	5	2.4e-05
cluster_1	GO:0009451	RNA modification	430	38	4.9e-05
cluster_1	GO:0009955	adaxial/abaxial pattern specification	88	14	0.00072
cluster_1	GO:0006260	DNA replication	252	17	0.00094
cluster_1	GO:0032543	mitochondrial translation	67	14	0.00101
cluster_1	GO:2000032	regulation of secondary shoot formation	19	6	0.00108
cluster_1	GO:0042273	ribosomal large subunit biogenesis	249	39	0.00114
cluster_1	GO:0006414	translational elongation	148	22	0.00118
cluster_1	GO:0000470	maturation of LSU-rRNA	111	18	0.002
cluster_1	GO:0006099	tricarboxylic acid cycle	113	16	0.00319
cluster_1	GO:0046686	response to cadmium ion	165	21	0.00432
cluster_1	GO:0015798	myo-inositol transport	11	4	0.00435
cluster_1	GO:1900364	negative regulation of mRNA polyadenylation	2	2	0.00439
cluster_1	GO:0002183	cytoplasmic translational initiation	38	9	0.00496
cluster_1	GO:0031538	negative regulation of anthocyanin metabolic process	6	3	0.005
cluster_1	GO:0051131	chaperone-mediated protein complex assembly	33	7	0.00516
cluster_2	GO:0006552	leucine catabolic process	65	17	1.3e-07
cluster_2	GO:0009116	nucleoside metabolic process	607	85	5.3e-07
cluster_2	GO:0048509	regulation of meristem development	214	21	3e-06
cluster_2	GO:0071329	cellular response to sucrose stimulus	28	10	8.9e-06
cluster_2	GO:0009097	isoleucine biosynthetic process	58	13	2.4e-05
cluster_2	GO:0016036	cellular response to phosphate starvation	178	25	4.3e-05
cluster_2	GO:0010086	embryonic root morphogenesis	9	5	7e-05
cluster_2	GO:0033500	carbohydrate homeostasis	55	9	7.9e-05
cluster_2	GO:0007231	osmosensory signaling pathway	14	6	7.9e-05
cluster_2	GO:0009099	valine biosynthetic process	48	11	8e-05
cluster_2	GO:0000105	histidine biosynthetic process	33	9	8.4e-05
cluster_2	GO:0006491	N-glycan processing	35	9	0.00014
cluster_2	GO:0044205	'de novo' UMP biosynthetic process	35	9	0.00014
cluster_2	GO:0048364	root development	875	69	0.00016
cluster_2	GO:0009736	cytokinin-activated signaling pathway	99	15	0.0002
cluster_2	GO:2001295	malonyl-CoA biosynthetic process	31	8	0.00031
cluster_2	GO:0000160	phosphorelay signal transduction system	199	27	0.00033
cluster_2	GO:0036292	DNA rewinding	12	5	0.00038
cluster_2	GO:0019288	isopentenyl diphosphate biosynthetic process, methylerythritol 4-phosphate pathway	28	8	0.0004
cluster_2	GO:0006265	DNA topological change	32	8	0.0004
cluster_3	GO:0002239	response to oomycetes	140	9	0.00018
cluster_3	GO:0009809	lignin biosynthetic process	153	8	0.00033
cluster_3	GO:0060862	negative regulation of floral organ abscission	3	2	0.00037
cluster_3	GO:0097264	self proteolysis	4	2	0.00073
cluster_3	GO:0090392	sepal giant cell differentiation	4	2	0.00073
cluster_3	GO:0032877	positive regulation of DNA endoreduplication	5	2	0.00121
cluster_3	GO:2000014	regulation of endosperm development	6	2	0.0018
cluster_3	GO:0010224	response to UV-B	115	6	0.00185
cluster_3	GO:1900426	positive regulation of defense response to bacterium	24	3	0.00233
cluster_3	GO:0030036	actin cytoskeleton organization	164	4	0.00264
cluster_3	GO:0090628	plant epidermal cell fate specification	9	2	0.00423
cluster_3	GO:2000011	regulation of adaxial/abaxial pattern formation	9	2	0.00423
cluster_3	GO:0010183	pollen tube guidance	60	4	0.0045
cluster_3	GO:0009739	response to gibberellin	158	5	0.00738
cluster_3	GO:0050832	defense response to fungus	539	13	0.00777
cluster_3	GO:0006289	nucleotide-excision repair	72	4	0.00856
cluster_3	GO:1902358	sulfate transmembrane transport	14	2	0.0103
cluster_3	GO:0046685	response to arsenic-containing substance	45	3	0.01374
cluster_3	GO:0040014	regulation of multicellular organism growth	17	2	0.01506
cluster_3	GO:0010942	positive regulation of cell death	48	3	0.01635
cluster_4	GO:0005975	carbohydrate metabolic process	1611	135	1.7e-07
cluster_4	GO:0007018	microtubule-based movement	71	14	2.4e-07
cluster_4	GO:0009834	plant-type secondary cell wall biogenesis	93	17	4.3e-07
cluster_4	GO:0005990	lactose catabolic process	10	6	4.3e-07
cluster_4	GO:0045493	xylan catabolic process	37	10	5.8e-07
cluster_4	GO:0031222	arabinan catabolic process	26	8	2.7e-06
cluster_4	GO:0080028	nitrile biosynthetic process	5	4	8.6e-06
cluster_4	GO:0010088	phloem development	28	7	5.2e-05
cluster_4	GO:0015840	urea transport	13	5	6.5e-05
cluster_4	GO:0010148	transpiration	15	5	0.00014
cluster_4	GO:0090344	negative regulation of cell aging	4	3	0.00019
cluster_4	GO:0048017	inositol lipid-mediated signaling	38	7	0.00019
cluster_4	GO:0009407	toxin catabolic process	50	8	0.00043
cluster_4	GO:1902476	chloride transmembrane transport	5	3	0.00046
cluster_4	GO:0045490	pectin catabolic process	52	8	0.00056
cluster_4	GO:0051156	glucose 6-phosphate metabolic process	94	8	0.00063
cluster_4	GO:0010255	glucose mediated signaling pathway	21	5	0.00069
cluster_4	GO:0009414	response to water deprivation	653	39	0.0007
cluster_4	GO:0010022	meristem determinacy	33	6	0.00089
cluster_4	GO:0052386	cell wall thickening	57	5	0.0009
cluster_5	GO:0010315	auxin efflux	25	6	5.4e-06
cluster_5	GO:0016102	diterpenoid biosynthetic process	58	7	2.7e-05
cluster_5	GO:1902975	mitotic DNA replication initiation	8	3	0.00034
cluster_5	GO:0042547	cell wall modification involved in multidimensional cell growth	12	3	0.00035
cluster_5	GO:0051555	flavonol biosynthetic process	22	4	0.00067
cluster_5	GO:0032922	circadian regulation of gene expression	24	4	0.00095
cluster_5	GO:0010088	phloem development	28	5	0.00129
cluster_5	GO:0009753	response to jasmonic acid	280	13	0.00237
cluster_5	GO:0009266	response to temperature stimulus	1182	22	0.00261
cluster_5	GO:0070588	calcium ion transmembrane transport	102	7	0.00305
cluster_5	GO:0048527	lateral root development	197	8	0.00358
cluster_5	GO:0019748	secondary metabolic process	517	19	0.00411
cluster_5	GO:0006355	regulation of transcription, DNA-templated	1786	48	0.00432
cluster_5	GO:0010541	acropetal auxin transport	6	2	0.00497
cluster_5	GO:0090057	root radial pattern formation	6	2	0.00497
cluster_5	GO:0000727	double-strand break repair via break-induced replication	19	3	0.00502
cluster_5	GO:0009704	de-etiolation	20	3	0.00582
cluster_5	GO:0010187	negative regulation of seed germination	43	4	0.00834
cluster_5	GO:0006468	protein phosphorylation	1553	43	0.00867
cluster_5	GO:0080027	response to herbivore	24	3	0.00978
cluster_6	GO:0034620	cellular response to unfolded protein	123	23	5.4e-13
cluster_6	GO:0042026	protein refolding	119	25	1.5e-12
cluster_6	GO:0009408	response to heat	539	59	1.3e-11
cluster_6	GO:0051085	chaperone mediated protein folding requiring cofactor	118	20	1.3e-08
cluster_6	GO:0009615	response to virus	220	22	1.6e-08
cluster_6	GO:0015749	monosaccharide transport	99	18	1.6e-07
cluster_6	GO:0016104	triterpenoid biosynthetic process	15	9	1.9e-07
cluster_6	GO:1990544	mitochondrial ATP transmembrane transport	21	8	4.6e-07
cluster_6	GO:0042542	response to hydrogen peroxide	158	19	1.7e-06
cluster_6	GO:0051259	protein oligomerization	79	12	6.9e-06
cluster_6	GO:0009813	flavonoid biosynthetic process	110	18	7e-06
cluster_6	GO:0046244	salicylic acid catabolic process	5	4	9.1e-06
cluster_6	GO:0010230	alternative respiration	17	6	2.2e-05
cluster_6	GO:0071456	cellular response to hypoxia	288	26	3e-05
cluster_6	GO:0034605	cellular response to heat	127	15	4.6e-05
cluster_6	GO:0046274	lignin catabolic process	3	3	5.1e-05
cluster_6	GO:0006457	protein folding	407	48	5.7e-05
cluster_6	GO:0009611	response to wounding	415	31	7e-05
cluster_6	GO:0009800	cinnamic acid biosynthetic process	8	4	0.00012
cluster_6	GO:0042744	hydrogen peroxide catabolic process	88	12	0.00019
cluster_7	GO:0006412	translation	1251	74	6e-23
cluster_7	GO:0010438	cellular response to sulfur starvation	5	4	1.8e-07
cluster_7	GO:0002181	cytoplasmic translation	182	14	3.6e-06
cluster_7	GO:0047484	regulation of response to osmotic stress	63	4	0.00014
cluster_7	GO:0000027	ribosomal large subunit assembly	100	7	0.00048
cluster_7	GO:0034553	mitochondrial respiratory chain complex II assembly	4	2	0.00112
cluster_7	GO:0000462	maturation of SSU-rRNA from tricistronic rRNA transcript (SSU-rRNA, 5.8S rRNA, LSU-rRNA)	74	6	0.00141
cluster_7	GO:0000470	maturation of LSU-rRNA	111	8	0.00273
cluster_7	GO:0000028	ribosomal small subunit assembly	55	4	0.00697
cluster_7	GO:0016998	cell wall macromolecule catabolic process	10	2	0.00793
cluster_7	GO:0072488	ammonium transmembrane transport	11	2	0.0096
cluster_7	GO:0010439	regulation of glucosinolate biosynthetic process	13	2	0.01337
cluster_7	GO:0006907	pinocytosis	1	1	0.01379
cluster_7	GO:0061614	pri-miRNA transcription from RNA polymerase II promoter	1	1	0.01379
cluster_7	GO:0097222	mitochondrial mRNA polyadenylation	1	1	0.01379
cluster_7	GO:0042820	vitamin B6 catabolic process	1	1	0.01379
cluster_7	GO:0042821	pyridoxal biosynthetic process	1	1	0.01379
cluster_7	GO:0006408	snRNA export from nucleus	1	1	0.01379
cluster_7	GO:0006792	regulation of sulfur utilization	1	1	0.01379
cluster_7	GO:0001173	DNA-templated transcriptional start site selection	1	1	0.01379
cluster_8	GO:0009828	plant-type cell wall loosening	30	10	2.7e-06
cluster_8	GO:0006949	syncytium formation	19	7	4.2e-05
cluster_8	GO:0044772	mitotic cell cycle phase transition	102	22	5e-05
cluster_8	GO:0000079	regulation of cyclin-dependent protein serine/threonine kinase activity	60	12	6.8e-05
cluster_8	GO:0045490	pectin catabolic process	52	11	0.0001
cluster_8	GO:0007018	microtubule-based movement	71	13	0.00012
cluster_8	GO:0070828	heterochromatin organization	11	4	0.00017
cluster_8	GO:0080143	regulation of amino acid export	3	3	0.00017
cluster_8	GO:0010389	regulation of G2/M transition of mitotic cell cycle	32	8	0.00028
cluster_8	GO:0006880	intracellular sequestering of iron ion	12	5	0.00029
cluster_8	GO:0005975	carbohydrate metabolic process	1611	107	0.00035
cluster_8	GO:0030026	cellular manganese ion homeostasis	15	5	0.00094
cluster_8	GO:0040009	regulation of growth rate	5	3	0.00153
cluster_8	GO:0015689	molybdate ion transport	5	3	0.00153
cluster_8	GO:0009826	unidimensional cell growth	443	37	0.00248
cluster_8	GO:0080170	hydrogen peroxide transmembrane transport	6	3	0.00293
cluster_8	GO:0042545	cell wall modification	160	23	0.00295
cluster_8	GO:0045930	negative regulation of mitotic cell cycle	48	12	0.00299
cluster_8	GO:0032350	regulation of hormone metabolic process	23	5	0.00301
cluster_8	GO:0009946	proximal/distal axis specification	2	2	0.00302
cluster_9	GO:0010027	thylakoid membrane organization	94	17	4.3e-06
cluster_9	GO:0019252	starch biosynthetic process	67	13	2.7e-05
cluster_9	GO:0005978	glycogen biosynthetic process	9	5	3.5e-05
cluster_9	GO:0009773	photosynthetic electron transport in photosystem I	15	6	5.5e-05
cluster_9	GO:0009753	response to jasmonic acid	280	27	0.00018
cluster_9	GO:0071456	cellular response to hypoxia	288	32	0.00019
cluster_9	GO:0010021	amylopectin biosynthetic process	12	5	0.00019
cluster_9	GO:0009833	plant-type primary cell wall biogenesis	36	8	0.00035
cluster_9	GO:0045038	protein import into chloroplast thylakoid membrane	14	5	0.00045
cluster_9	GO:0071398	cellular response to fatty acid	4	3	0.0005
cluster_9	GO:0051026	chiasma assembly	22	6	0.00061
cluster_9	GO:0009737	response to abscisic acid	848	63	0.00078
cluster_9	GO:0005983	starch catabolic process	41	8	0.00089
cluster_9	GO:0009767	photosynthetic electron transport chain	69	16	0.00097
cluster_9	GO:0046838	phosphorylated carbohydrate dephosphorylation	33	6	0.00119
cluster_9	GO:1902458	positive regulation of stomatal opening	5	3	0.00119
cluster_9	GO:0009768	photosynthesis, light harvesting in photosystem I	17	5	0.00121
cluster_9	GO:0018401	peptidyl-proline hydroxylation to 4-hydroxy-L-proline	11	4	0.00161
cluster_9	GO:0042138	meiotic DNA double-strand break formation	11	4	0.00161
cluster_9	GO:0010196	nonphotochemical quenching	19	5	0.00209
cluster_10	GO:0071277	cellular response to calcium ion	5	2	0.00035
cluster_10	GO:0015990	electron transport coupled proton transport	26	3	0.00049
cluster_10	GO:0009734	auxin-activated signaling pathway	132	5	0.00081
cluster_10	GO:0045333	cellular respiration	316	9	0.00083
cluster_10	GO:0009060	aerobic respiration	188	5	0.00105
cluster_10	GO:0006123	mitochondrial electron transport, cytochrome c to oxygen	36	3	0.00128
cluster_10	GO:0019566	arabinose metabolic process	10	2	0.00154
cluster_10	GO:0010051	xylem and phloem pattern formation	103	5	0.00238
cluster_10	GO:0080064	4,4-dimethyl-9beta,19-cyclopropylsterol oxidation	1	1	0.00596
cluster_10	GO:0042791	5S class rRNA transcription from RNA polymerase III type 1 promoter	1	1	0.00596
cluster_10	GO:0010352	lithium ion export	1	1	0.00596
cluster_10	GO:0010186	positive regulation of cellular defense response	1	1	0.00596
cluster_10	GO:0009956	radial pattern formation	27	2	0.01124
cluster_10	GO:0051572	negative regulation of histone H3-K4 methylation	2	1	0.01189
cluster_10	GO:0098717	pantothenate import across plasma membrane	2	1	0.01189
cluster_10	GO:0052573	UDP-D-galactose metabolic process	2	1	0.01189
cluster_10	GO:0051457	maintenance of protein location in nucleus	2	1	0.01189
cluster_10	GO:0090610	bundle sheath cell fate specification	3	1	0.01778
cluster_10	GO:0045900	negative regulation of translational elongation	3	1	0.01778
cluster_10	GO:1990388	xylem-to-phloem iron transport	4	1	0.02364
cluster_11	GO:0071456	cellular response to hypoxia	288	34	6.1e-09
cluster_11	GO:1901259	chloroplast rRNA processing	33	9	2.8e-06
cluster_11	GO:0046104	thymidine metabolic process	7	4	6.8e-05
cluster_11	GO:0009773	photosynthetic electron transport in photosystem I	15	5	0.00018
cluster_11	GO:0006364	rRNA processing	515	35	0.0003
cluster_11	GO:0006355	regulation of transcription, DNA-templated	1786	100	0.0003
cluster_11	GO:0080147	root hair cell development	130	6	0.00035
cluster_11	GO:0010207	photosystem II assembly	27	6	0.00046
cluster_11	GO:0009751	response to salicylic acid	246	17	0.00074
cluster_11	GO:0015995	chlorophyll biosynthetic process	125	13	0.00092
cluster_11	GO:0010200	response to chitin	22	5	0.00123
cluster_11	GO:0010777	meiotic mismatch repair involved in reciprocal meiotic recombination	2	2	0.00146
cluster_11	GO:0048564	photosystem I assembly	14	4	0.00156
cluster_11	GO:0042344	indole glucosinolate catabolic process	7	3	0.00174
cluster_11	GO:0036444	calcium ion transmembrane import into mitochondrion	7	3	0.00174
cluster_11	GO:0010189	vitamin E biosynthetic process	15	4	0.00206
cluster_11	GO:0031146	SCF-dependent proteasomal ubiquitin-dependent protein catabolic process	63	8	0.00266
cluster_11	GO:0080060	integument development	8	3	0.0027
cluster_11	GO:0002240	response to molecule of oomycetes origin	8	3	0.0027
cluster_11	GO:0010027	thylakoid membrane organization	94	10	0.00315
cluster_12	GO:0006355	regulation of transcription, DNA-templated	1786	35	5.8e-10
cluster_12	GO:1901371	regulation of leaf morphogenesis	18	3	0.00032
cluster_12	GO:0010417	glucuronoxylan biosynthetic process	12	2	0.00359
cluster_12	GO:0009969	xyloglucan biosynthetic process	14	2	0.00489
cluster_12	GO:0071456	cellular response to hypoxia	288	7	0.00654
cluster_12	GO:0071472	cellular response to salt stress	52	3	0.0072
cluster_12	GO:0010497	plasmodesmata-mediated intercellular transport	17	2	0.00721
cluster_12	GO:0055121	response to high fluence blue light stimulus by blue high-fluence system	1	1	0.00758
cluster_12	GO:0016576	histone dephosphorylation	1	1	0.00758
cluster_12	GO:0015671	oxygen transport	1	1	0.00758
cluster_12	GO:1903842	response to arsenite ion	1	1	0.00758
cluster_12	GO:0019760	glucosinolate metabolic process	111	5	0.00863
cluster_12	GO:0009834	plant-type secondary cell wall biogenesis	93	4	0.01257
cluster_12	GO:1901001	negative regulation of response to salt stress	23	2	0.01301
cluster_12	GO:0009787	regulation of abscisic acid-activated signaling pathway	202	6	0.01374
cluster_12	GO:0009435	NAD biosynthetic process	24	2	0.01413
cluster_12	GO:0070544	histone H3-K36 demethylation	2	1	0.0151
cluster_12	GO:0016024	CDP-diacylglycerol biosynthetic process	27	2	0.0177
cluster_12	GO:0009789	positive regulation of abscisic acid-activated signaling pathway	75	3	0.0194
cluster_12	GO:0034975	protein folding in endoplasmic reticulum	3	1	0.02256
