# Supplementary material for: Comprehensive Time-Course Transcriptome Reveals the Crucial Biological Pathways Involved in the Seasonal Branch Growth in Siberian Elm (Ulmus pumila)
Source: Int J Mol Sci. 2023 Oct 7;24(19):14976. doi: 10.3390/ijms241914976 (PMC10573607; doi:10.3390/ijms241914976)
Supplement: Supplementary file 1 [file ijms-24-14976-s001.zip › Supplementary files/Table S4.xlsx]

## Sheet: Sheet1
Table S4: The dysregulated transcriptional factors.
GeneID	TF family
Cluster-11764.11011	Alfin
Cluster-11764.20437	Alfin
Cluster-11764.13469	Alfin
Cluster-11764.9139	AP2/ERF
Cluster-11764.29799	AP2/ERF
Cluster-11764.29311	AP2/ERF
Cluster-11764.27451	AP2/ERF
Cluster-11764.27068	AP2/ERF
Cluster-11764.24574	AP2/ERF
Cluster-11764.18634	AP2/ERF
Cluster-11764.15564	AP2/ERF
Cluster-11764.14399	AP2/ERF
Cluster-11764.11284	AP2/ERF
Cluster-8264.0	AP2/ERF
Cluster-11764.4871	AP2/ERF
Cluster-11764.31459	AP2/ERF
Cluster-11764.29565	AP2/ERF
Cluster-11764.28438	AP2/ERF
Cluster-11764.18947	AP2/ERF
Cluster-11764.16643	AP2/ERF
Cluster-11764.16166	AP2/ERF
Cluster-11764.12944	AP2/ERF
Cluster-11764.10592	AP2/ERF
Cluster-11764.9526	AP2/ERF
Cluster-11764.9314	AP2/ERF
Cluster-11764.8611	AP2/ERF
Cluster-11764.27702	AP2/ERF
Cluster-11764.23483	AP2/ERF
Cluster-11764.15135	AP2/ERF
Cluster-11764.7671	AP2/ERF
Cluster-11764.4452	AP2/ERF
Cluster-11764.33384	AP2/ERF
Cluster-11764.25155	AP2/ERF
Cluster-11764.20862	AP2/ERF
Cluster-11764.20185	AP2/ERF
Cluster-11764.1482	AP2/ERF
Cluster-11764.14660	AP2/ERF
Cluster-11764.3601	AP2/ERF
Cluster-11764.26397	AP2/ERF
Cluster-11764.11475	AP2/ERF
Cluster-11764.9030	AP2/ERF
Cluster-11764.7586	AP2/ERF
Cluster-11764.28583	AP2/ERF
Cluster-11764.28457	AP2/ERF
Cluster-11764.27835	AP2/ERF
Cluster-11764.16708	AP2/ERF
Cluster-11764.9104	AP2/ERF
Cluster-11764.8859	AP2/ERF
Cluster-11764.8458	AP2/ERF
Cluster-11764.29022	AP2/ERF
Cluster-11764.28253	AP2/ERF
Cluster-11764.26697	AP2/ERF
Cluster-11764.22853	AP2/ERF
Cluster-11764.21480	AP2/ERF
Cluster-11764.10308	AP2/ERF
Cluster-11764.8794	AP2/ERF
Cluster-11764.27499	AP2/ERF
Cluster-11764.5651	B3
Cluster-11764.19057	B3
Cluster-11764.18878	B3
Cluster-11764.7116	B3
Cluster-11764.6678	B3
Cluster-11764.5862	B3
Cluster-11764.27598	B3
Cluster-11764.21539	B3
Cluster-11764.1561	B3
Cluster-11764.33273	B3
Cluster-11764.16494	B3
Cluster-11764.7419	B3
Cluster-11764.6807	B3
Cluster-11764.22425	B3
Cluster-11764.10528	B3
Cluster-11764.27396	B3
Cluster-11764.24231	B3
Cluster-11764.19654	BES1
Cluster-11764.13091	BES1
Cluster-11764.7535	bHLH
Cluster-11764.29235	bHLH
Cluster-11764.28887	bHLH
Cluster-11764.16805	bHLH
Cluster-11764.16021	bHLH
Cluster-11764.7520	bHLH
Cluster-11764.3328	bHLH
Cluster-11764.31991	bHLH
Cluster-11764.29827	bHLH
Cluster-11764.17680	bHLH
Cluster-11764.14791	bHLH
Cluster-11764.10834	bHLH
Cluster-8888.0	bHLH
Cluster-11764.7604	bHLH
Cluster-11764.16793	bHLH
Cluster-11764.26891	bHLH
Cluster-11764.25711	bHLH
Cluster-11764.8244	bHLH
Cluster-11764.6193	bHLH
Cluster-11764.13485	bHLH
Cluster-11764.13352	bHLH
Cluster-10514.0	bHLH
Cluster-4836.0	bHLH
Cluster-11764.7390	bHLH
Cluster-11764.24095	bHLH
Cluster-11764.21519	bHLH
Cluster-11764.8805	bHLH
Cluster-11764.6506	bHLH
Cluster-11764.28628	bHLH
Cluster-11764.21414	bHLH
Cluster-11764.18597	bHLH
Cluster-11764.13068	bHLH
Cluster-11764.20961	bHLH
Cluster-11764.12298	bHLH
Cluster-6783.0	bHLH
Cluster-11764.9990	bHLH
Cluster-11764.31017	bHLH
Cluster-11764.19939	bHLH
Cluster-11764.9027	bZIP
Cluster-11764.12077	bZIP
Cluster-11764.10791	bZIP
Cluster-11764.10488	bZIP
Cluster-11764.18879	bZIP
Cluster-11764.23265	bZIP
Cluster-11764.18412	bZIP
Cluster-11764.5631	bZIP
Cluster-11764.17162	bZIP
Cluster-11764.28140	bZIP
Cluster-11764.20395	bZIP
Cluster-11764.6758	bZIP
Cluster-11764.17508	bZIP
Cluster-11764.16715	bZIP
Cluster-11764.4455	bZIP
Cluster-11764.14988	bZIP
Cluster-9019.0	C2C2
Cluster-11764.21055	C2C2
Cluster-11764.5336	C2C2
Cluster-11764.29986	C2C2
Cluster-11764.17555	C2C2
Cluster-11764.10993	C2C2
Cluster-9201.0	C2C2
Cluster-11764.20899	C2C2
Cluster-11764.29796	C2C2
Cluster-11764.18667	C2C2
Cluster-11764.17534	C2C2
Cluster-11764.15393	C2C2
Cluster-11764.14631	C2C2
Cluster-11764.4725	C2C2
Cluster-11764.4072	C2C2
Cluster-11764.24227	C2C2
Cluster-11764.28128	C2C2
Cluster-11764.18134	C2C2
Cluster-11764.15917	C2C2
Cluster-11764.23083	C2C2
Cluster-11764.14160	C2C2
Cluster-11764.10944	C2C2
Cluster-11764.25924	C2C2
Cluster-6281.0	C2C2
Cluster-11764.8474	C2C2
Cluster-11764.7844	C2C2
Cluster-11764.27819	C2C2
Cluster-11764.15051	C2C2
Cluster-11764.29400	C2H2
Cluster-11764.28790	C2H2
Cluster-11764.22784	C2H2
Cluster-11764.19891	C2H2
Cluster-11764.15105	C2H2
Cluster-11764.12510	C2H2
Cluster-11764.8950	C2H2
Cluster-11764.6962	C2H2
Cluster-11764.32045	C2H2
Cluster-11764.2819	C2H2
Cluster-11764.25962	C2H2
Cluster-11764.13299	C2H2
Cluster-11764.10163	C2H2
Cluster-11764.8571	C2H2
Cluster-11764.439	C2H2
Cluster-11764.4306	C2H2
Cluster-11764.3229	C2H2
Cluster-11764.18746	C2H2
Cluster-11764.15517	C2H2
Cluster-11764.31501	C2H2
Cluster-11764.14342	C2H2
Cluster-11764.13298	C2H2
Cluster-4625.0	C2H2
Cluster-11764.13083	C2H2
Cluster-11764.16699	C2H2
Cluster-10822.0	C2H2
Cluster-1984.0	C2H2
Cluster-12134.0	C2H2
Cluster-11764.2464	C2H2
Cluster-11764.9135	C2H2
Cluster-11764.9113	C2H2
Cluster-11764.8802	C2H2
Cluster-11764.29752	C2H2
Cluster-11764.27910	C2H2
Cluster-11764.27489	C2H2
Cluster-11764.19979	C2H2
Cluster-11764.16824	C2H2
Cluster-11764.563	C2H2
Cluster-11764.24714	C2H2
Cluster-11764.11140	C2H2
Cluster-11764.7929	C3H
Cluster-11764.17513	C3H
Cluster-11764.5206	C3H
Cluster-11764.19195	C3H
Cluster-11764.12789	C3H
Cluster-11764.21594	C3H
Cluster-11764.13499	C3H
Cluster-8785.0	C3H
Cluster-6830.0	C3H
Cluster-11764.1966	C3H
Cluster-11764.27775	C3H
Cluster-11764.19037	C3H
Cluster-11764.18732	C3H
Cluster-11764.5766	C3H
Cluster-11764.31975	C3H
Cluster-11764.20935	C3H
Cluster-11764.3893	CPP
Cluster-11764.17047	CSD
Cluster-11764.1261	CSD
Cluster-792.0	CSD
Cluster-11764.20390	DBB
Cluster-11764.13969	DBB
Cluster-11764.9101	DBP
Cluster-11764.3500	DBP
Cluster-11764.26178	E2F
Cluster-11764.30416	E2F
Cluster-11764.13954	E2F
Cluster-11764.11360	E2F
Cluster-11764.12753	FAR1
Cluster-11764.28437	FAR1
Cluster-11764.2626	FAR1
Cluster-11764.25594	FAR1
Cluster-11764.19400	FAR1
Cluster-11764.19139	FAR1
Cluster-11764.16822	GARP
Cluster-11764.7958	GARP
Cluster-11764.27803	GARP
Cluster-11764.18976	GARP
Cluster-11764.21303	GARP
Cluster-11764.19735	GARP
Cluster-11764.17060	GARP
Cluster-11764.13709	GARP
Cluster-11764.9665	GARP
Cluster-11764.21304	GARP
Cluster-11764.15041	GARP
Cluster-11764.25646	GARP
Cluster-11692.0	GARP
Cluster-11764.30252	GARP
Cluster-11764.28874	GARP
Cluster-11764.22271	GARP
Cluster-11764.22272	GARP
Cluster-11764.29032	GARP
Cluster-11764.17597	GARP
Cluster-6478.0	GARP
Cluster-11764.22898	GARP
Cluster-11764.13846	GARP
Cluster-11764.13319	GARP
Cluster-11764.10476	GARP
Cluster-11764.11857	GRAS
Cluster-11764.7874	GRAS
Cluster-11764.27618	GRAS
Cluster-11764.14495	GRAS
Cluster-11764.14124	GRAS
Cluster-11764.29289	GRAS
Cluster-11764.15435	GRAS
Cluster-11764.721	GRAS
Cluster-11764.11427	GRAS
Cluster-11764.21820	GRAS
Cluster-11764.24808	GRAS
Cluster-11764.23569	GRAS
Cluster-11764.16952	GRAS
Cluster-11764.14914	GRAS
Cluster-7479.0	GRAS
Cluster-11764.23726	GRAS
Cluster-11764.6241	GRF
Cluster-11764.5463	GRF
Cluster-11764.4047	GRF
Cluster-11764.192	GRF
Cluster-11764.9817	HB
Cluster-11764.25291	HB
Cluster-11764.21422	HB
Cluster-11764.15593	HB
Cluster-11764.13279	HB
Cluster-11764.12184	HB
Cluster-3642.0	HB
Cluster-11764.31300	HB
Cluster-11764.27257	HB
Cluster-11764.19021	HB
Cluster-11764.16889	HB
Cluster-11764.10969	HB
Cluster-11764.13844	HB
Cluster-11764.23857	HB
Cluster-11764.21901	HB
Cluster-11764.18934	HB
Cluster-11764.12531	HB
Cluster-11764.31502	HB
Cluster-11764.25475	HB
Cluster-11764.22341	HB
Cluster-11764.13141	HB
Cluster-11764.23908	HB
Cluster-11764.10357	HB
Cluster-11764.5132	HB
Cluster-11764.22945	HB
Cluster-11764.15983	HB
Cluster-11764.18680	HB
Cluster-11764.6352	HB
Cluster-11764.14996	HB
Cluster-11764.12980	HB
Cluster-11764.9393	HB
Cluster-11764.22618	HB
Cluster-11764.17406	HB
Cluster-11764.9909	HB
Cluster-11764.17195	HB
Cluster-11764.15580	HB
Cluster-7774.0	HSF
Cluster-11764.8772	HSF
Cluster-11764.8616	HSF
Cluster-11764.9354	HSF
Cluster-11764.23481	HSF
Cluster-11764.31210	HSF
Cluster-11764.4053	HSF
Cluster-11764.19692	HSF
Cluster-11764.15426	HSF
Cluster-11764.16513	HSF
Cluster-11764.18061	LIM
Cluster-11764.31054	LOB
Cluster-11764.29947	LOB
Cluster-11764.12229	LOB
Cluster-11764.4777	LOB
Cluster-11764.4505	LOB
Cluster-11764.31567	LOB
Cluster-11764.13412	LOB
Cluster-4578.0	LOB
Cluster-11764.11777	LOB
Cluster-11764.9161	LOB
Cluster-11764.20614	LOB
Cluster-11764.9062	MADS
Cluster-11764.7104	MADS
Cluster-11764.27951	MADS
Cluster-11764.7816	MADS
Cluster-11764.21108	MADS
Cluster-10964.0	MADS
Cluster-11764.15153	MADS
Cluster-11764.3419	MADS
Cluster-11764.18321	MADS
Cluster-11764.11931	MADS
Cluster-11764.26411	MADS
Cluster-11764.15496	MADS
Cluster-11764.4134	MADS
Cluster-11764.25586	MADS
Cluster-11764.23851	MADS
Cluster-11764.23845	MADS
Cluster-11764.1086	MADS
Cluster-11764.27770	MADS
Cluster-11764.6770	MYB
Cluster-11764.6538	MYB
Cluster-11764.6446	MYB
Cluster-11764.5740	MYB
Cluster-11764.29135	MYB
Cluster-11764.27547	MYB
Cluster-11764.24761	MYB
Cluster-11764.11540	MYB
Cluster-11764.10172	MYB
Cluster-10564.0	MYB
Cluster-8458.0	MYB
Cluster-11764.9796	MYB
Cluster-11764.8478	MYB
Cluster-11764.8140	MYB
Cluster-11764.3864	MYB
Cluster-11764.31672	MYB
Cluster-11764.31651	MYB
Cluster-11764.28504	MYB
Cluster-11764.23275	MYB
Cluster-11764.21219	MYB
Cluster-11764.12408	MYB
Cluster-11764.178	MYB
Cluster-11764.473	MYB
Cluster-11764.4613	MYB
Cluster-11764.31555	MYB
Cluster-11764.30894	MYB
Cluster-11764.29548	MYB
Cluster-11764.27879	MYB
Cluster-11764.23051	MYB
Cluster-11764.22041	MYB
Cluster-11764.21360	MYB
Cluster-11764.19952	MYB
Cluster-11764.16475	MYB
Cluster-11764.13440	MYB
Cluster-11764.12389	MYB
Cluster-11764.10767	MYB
Cluster-7441.0	MYB
Cluster-4662.0	MYB
Cluster-12489.0	MYB
Cluster-11764.25336	MYB
Cluster-11764.23186	MYB
Cluster-11764.19938	MYB
Cluster-11764.18313	MYB
Cluster-4785.0	MYB
Cluster-11764.30029	MYB
Cluster-11764.17606	MYB
Cluster-11764.10215	MYB
Cluster-11764.789	MYB
Cluster-11764.5967	MYB
Cluster-11764.4799	MYB
Cluster-11764.31551	MYB
Cluster-11764.27767	MYB
Cluster-11764.21578	MYB
Cluster-11764.20181	MYB
Cluster-11764.1809	MYB
Cluster-11764.27227	MYB
Cluster-11764.15984	MYB
Cluster-11764.15690	MYB
Cluster-11764.12434	MYB
Cluster-11764.8883	MYB
Cluster-11764.8640	MYB
Cluster-11764.28726	MYB
Cluster-11764.28433	MYB
Cluster-11764.22485	MYB
Cluster-11764.20670	MYB
Cluster-11764.20179	MYB
Cluster-11764.18366	MYB
Cluster-11764.17470	MYB
Cluster-11764.16242	MYB
Cluster-9622.0	MYB
Cluster-11764.8650	MYB
Cluster-11764.7205	MYB
Cluster-11764.5915	MYB
Cluster-11764.31047	MYB
Cluster-11764.19997	MYB
Cluster-11764.13276	MYB
Cluster-11764.10370	MYB
Cluster-11764.10348	MYB
Cluster-11764.10323	MYB
Cluster-6740.0	NAC
Cluster-11764.6626	NAC
Cluster-11764.27797	NAC
Cluster-11764.25249	NAC
Cluster-11764.24459	NAC
Cluster-11764.14393	NAC
Cluster-11764.30002	NAC
Cluster-11764.1039	NAC
Cluster-11764.430	NAC
Cluster-11764.20823	NAC
Cluster-6517.0	NAC
Cluster-11764.3423	NAC
Cluster-11764.32852	NAC
Cluster-11764.24565	NAC
Cluster-11764.3959	NAC
Cluster-11764.3319	NAC
Cluster-11764.33067	NAC
Cluster-11764.28963	NAC
Cluster-11764.31822	NAC
Cluster-11764.7258	NAC
Cluster-11764.27885	NAC
Cluster-11764.8662	NAC
Cluster-11764.8351	NAC
Cluster-11764.25255	NAC
Cluster-11764.24666	NAC
Cluster-11764.24504	NAC
Cluster-11764.24319	NAC
Cluster-11764.23601	NAC
Cluster-11764.23049	NAC
Cluster-11764.20353	NAC
Cluster-11764.19095	NAC
Cluster-11764.14597	NAC
Cluster-11764.12945	NAC
Cluster-11764.4213	NAC
Cluster-11764.18382	NAC
Cluster-11543.0	NAC
Cluster-11764.18187	NF
Cluster-11764.7819	NF
Cluster-11764.18868	NF
Cluster-11764.18506	NF
Cluster-11764.15637	NF
Cluster-8678.0	NF
Cluster-11764.23098	NF
Cluster-11764.23860	NF
Cluster-11764.23011	NF
Cluster-11764.21708	NF
Cluster-11764.13546	NF
Cluster-11764.6378	OFP
Cluster-11764.30013	OFP
Cluster-11764.33379	OFP
Cluster-11764.3966	OFP
Cluster-11764.6915	PLATZ
Cluster-11764.8567	PLATZ
Cluster-11764.22843	PLATZ
Cluster-11764.3936	PLATZ
Cluster-11764.29392	PLATZ
Cluster-11764.18096	PLATZ
Cluster-11764.12957	RWP
Cluster-11764.29440	SBP
Cluster-11764.31180	SBP
Cluster-11764.21316	SBP
Cluster-11764.9330	SBP
Cluster-11764.9206	SBP
Cluster-11764.9361	SBP
Cluster-11764.27259	SBP
Cluster-11764.20681	SBP
Cluster-11764.23989	SRS
Cluster-11764.19572	SRS
Cluster-11764.12882	SRS
Cluster-11764.28429	SRS
Cluster-11764.20245	STAT
Cluster-11764.29675	TCP
Cluster-11764.21575	TCP
Cluster-11764.9859	TCP
Cluster-11764.29969	TCP
Cluster-11764.13595	TCP
Cluster-11764.12893	TCP
Cluster-11764.24380	TCP
Cluster-11764.5893	Tify
Cluster-11764.16960	Tify
Cluster-11764.3533	Tify
Cluster-11764.22816	Tify
Cluster-11764.27015	Tify
Cluster-11764.8661	Trihelix
Cluster-11764.3613	Trihelix
Cluster-11764.22657	Trihelix
Cluster-11764.14378	Trihelix
Cluster-11764.22529	Trihelix
Cluster-11764.30554	Trihelix
Cluster-11764.21621	Trihelix
Cluster-11764.20323	Trihelix
Cluster-11764.16545	Trihelix
Cluster-11764.14679	Trihelix
Cluster-11764.13236	Trihelix
Cluster-11764.11443	TUB
Cluster-11764.4755	TUB
Cluster-11764.18701	VOZ
Cluster-11764.26740	VOZ
Cluster-11764.18423	Whirly
Cluster-11764.9699	WRKY
Cluster-11764.8943	WRKY
Cluster-11764.8632	WRKY
Cluster-11764.8542	WRKY
Cluster-11764.29523	WRKY
Cluster-11764.22615	WRKY
Cluster-11764.21834	WRKY
Cluster-11764.11292	WRKY
Cluster-10046.0	WRKY
Cluster-11764.6305	WRKY
Cluster-11764.5360	WRKY
Cluster-11764.14900	WRKY
Cluster-11764.20734	WRKY
Cluster-11764.13936	WRKY
Cluster-11764.27471	WRKY
Cluster-11764.15581	WRKY
Cluster-8924.0	WRKY
Cluster-7943.0	WRKY
Cluster-11764.8272	WRKY
Cluster-11764.16907	WRKY
Cluster-11764.8340	WRKY
Cluster-11764.6952	WRKY
Cluster-11764.19791	WRKY
Cluster-11764.15117	WRKY
Cluster-11764.32905	WRKY
Cluster-11764.26449	WRKY
Cluster-11764.22572	WRKY
Cluster-11764.22343	WRKY
Cluster-11764.9150	zf
Cluster-11764.8917	zf
Cluster-11764.6490	zf
Cluster-11764.28219	zf
Cluster-11764.10267	zf
Cluster-11764.31285	zf
Cluster-11764.13703	zf
Cluster-4903.0	zf
