# Supplementary material for: Comprehensive Time-Course Transcriptome Reveals the Crucial Biological Pathways Involved in the Seasonal Branch Growth in Siberian Elm (Ulmus pumila)
Source: Int J Mol Sci. 2023 Oct 7;24(19):14976. doi: 10.3390/ijms241914976 (PMC10573607; doi:10.3390/ijms241914976)
Supplement: Supplementary file 1 [file ijms-24-14976-s001.zip › Supplementary files/Table S5.xlsx]

## Sheet: Sheet1
Table S5: The predicted regulatory relationship of differentially expressed TF in C1,2,4 and plant vascular development key genes by extracting co-expression relationships from WGCNA network.
Gene1	Gene2
Cluster-11764.18382	Cluster-11764.13091
Cluster-11764.19997	Cluster-11764.13091
Cluster-11764.19939	Cluster-11764.13091
Cluster-11764.20935	Cluster-11764.13091
Cluster-11764.13091	Cluster-11764.21708
Cluster-11764.13091	Cluster-11764.14988
Cluster-11764.13091	Cluster-11764.8474
Cluster-11764.13091	Cluster-11764.9990
Cluster-11764.13091	Cluster-11764.23011
Cluster-11764.13091	Cluster-11764.27499
Cluster-11764.13091	Cluster-11764.23726
Cluster-11764.13091	Cluster-11764.16513
Cluster-11764.13091	Cluster-11764.9914
Cluster-11764.13091	Cluster-11764.22343
Cluster-11764.13091	Cluster-11764.8650
Cluster-11764.13091	Cluster-11764.22572
Cluster-11764.13091	Cluster-11764.4455
Cluster-11764.13091	Cluster-11764.10348
Cluster-11764.13091	Cluster-11764.17195
Cluster-11764.13091	Cluster-11764.15051
Cluster-11764.13091	Cluster-11764.23860
Cluster-11764.13091	Cluster-11764.26449
Cluster-11764.13091	Cluster-11764.22341
Cluster-11764.13091	Cluster-11764.11140
Cluster-11764.13091	Cluster-11764.19400
Cluster-11764.13091	Cluster-11764.13276
Cluster-11764.13091	Cluster-11764.13319
Cluster-11764.13091	Cluster-11764.5766
Cluster-11764.13091	Cluster-11764.25594
Cluster-11764.13091	Cluster-11764.13546
Cluster-11764.13091	Cluster-11764.11695
Cluster-11764.17197	Cluster-11764.18382
Cluster-11764.17197	Cluster-11764.19997
Cluster-11764.17197	Cluster-11764.19939
Cluster-11764.17197	Cluster-11764.20935
Cluster-11764.17197	Cluster-11764.14988
Cluster-11764.17197	Cluster-11764.8474
Cluster-11764.17197	Cluster-11764.9990
Cluster-11764.17197	Cluster-11764.23011
Cluster-11764.17197	Cluster-11764.27499
Cluster-11764.17197	Cluster-11764.13846
Cluster-11764.17197	Cluster-11764.23726
Cluster-11764.17197	Cluster-11764.16513
Cluster-11764.17197	Cluster-11764.9914
Cluster-11764.17197	Cluster-11764.22343
Cluster-11764.17197	Cluster-11764.13469
Cluster-11764.17197	Cluster-11764.19139
Cluster-11764.17197	Cluster-11764.27819
Cluster-11764.17197	Cluster-11764.27767
Cluster-11764.17197	Cluster-11764.24714
Cluster-11764.17197	Cluster-11764.4455
Cluster-11764.17197	Cluster-11764.10348
Cluster-11764.17197	Cluster-11764.23860
Cluster-11764.17197	Cluster-11764.19400
Cluster-11764.17197	Cluster-11764.21891
Cluster-11764.17197	Cluster-11764.13276
Cluster-11764.17197	Cluster-11764.31047
Cluster-11764.17197	Cluster-11764.5766
Cluster-11764.17197	Cluster-11764.25594
Cluster-11764.17197	Cluster-11764.13546
Cluster-11764.17197	Cluster-11543.0
Cluster-11764.17197	Cluster-11764.4213
Cluster-11764.17197	Cluster-11764.1780
Cluster-11764.16457	Cluster-11764.22341
Cluster-11764.18382	Cluster-11764.22341
Cluster-11764.19997	Cluster-11764.22341
Cluster-11764.19939	Cluster-11764.22341
Cluster-11764.19654	Cluster-11764.22341
Cluster-11764.20935	Cluster-11764.22341
Cluster-11764.13091	Cluster-11764.22341
Cluster-11764.20681	Cluster-11764.22341
Cluster-11764.15580	Cluster-11764.22341
Cluster-11764.14988	Cluster-11764.22341
Cluster-11764.23011	Cluster-11764.22341
Cluster-11764.23726	Cluster-11764.22341
Cluster-11764.16513	Cluster-11764.22341
Cluster-11764.9914	Cluster-11764.22341
Cluster-11764.20194	Cluster-11764.22341
Cluster-11764.22343	Cluster-11764.22341
Cluster-11764.16166	Cluster-11764.22341
Cluster-11764.13469	Cluster-11764.22341
Cluster-11764.22632	Cluster-11764.22341
Cluster-11764.13352	Cluster-11764.22341
Cluster-11764.21820	Cluster-11764.22341
Cluster-11764.13485	Cluster-11764.22341
Cluster-11764.10884	Cluster-11764.22341
Cluster-11764.25475	Cluster-11764.22341
Cluster-11764.27767	Cluster-11764.22341
Cluster-11764.10969	Cluster-11764.22341
Cluster-11764.11777	Cluster-11764.22341
Cluster-11764.22572	Cluster-11764.22341
Cluster-11764.10639	Cluster-11764.22341
Cluster-11764.4455	Cluster-11764.22341
Cluster-11764.24087	Cluster-11764.22341
Cluster-11764.10348	Cluster-11764.22341
Cluster-11764.17195	Cluster-11764.22341
Cluster-11764.15051	Cluster-11764.22341
Cluster-11764.7874	Cluster-11764.22341
Cluster-11764.24634	Cluster-11764.22341
Cluster-11764.23860	Cluster-11764.22341
Cluster-11764.26449	Cluster-11764.22341
Cluster-11764.22341	Cluster-11764.10892
Cluster-11764.22341	Cluster-11764.10719
Cluster-11764.22341	Cluster-11764.19400
Cluster-11764.22341	Cluster-11764.15983
Cluster-11764.22341	Cluster-11764.13319
Cluster-11764.22341	Cluster-11764.27924
Cluster-11764.22341	Cluster-11764.12482
Cluster-11764.22341	Cluster-11764.8244
Cluster-11764.22341	Cluster-11764.3936
Cluster-11764.22341	Cluster-11764.12431
Cluster-11764.22341	Cluster-11764.30239
Cluster-11764.22341	Cluster-11764.13546
Cluster-11764.22341	Cluster-11764.12893
Cluster-11764.22341	Cluster-11764.7419
Cluster-11764.22341	Cluster-11764.11695
Cluster-11764.22341	Cluster-11764.28963
Cluster-11764.22341	Cluster-11764.6193
Cluster-11764.22341	Cluster-11764.5819
Cluster-11764.22341	Cluster-11764.31168
Cluster-11764.22341	Cluster-11764.3966
Cluster-11764.22341	Cluster-11764.3319
Cluster-11764.22341	Cluster-11764.24227
Cluster-11764.22341	Cluster-11764.29392
Cluster-11764.22341	Cluster-11764.6956
Cluster-11764.16457	Cluster-11764.24634
Cluster-11764.19654	Cluster-11764.24634
Cluster-11764.20681	Cluster-11764.24634
Cluster-11764.20194	Cluster-11764.24634
Cluster-11764.17254	Cluster-11764.24634
Cluster-11764.16166	Cluster-11764.24634
Cluster-11764.22632	Cluster-11764.24634
Cluster-11764.13352	Cluster-11764.24634
Cluster-11764.21820	Cluster-11764.24634
Cluster-11764.13485	Cluster-11764.24634
Cluster-11764.22816	Cluster-11764.24634
Cluster-11764.10884	Cluster-11764.24634
Cluster-11764.10969	Cluster-11764.24634
Cluster-11764.11777	Cluster-11764.24634
Cluster-11764.10639	Cluster-11764.24634
Cluster-11764.24087	Cluster-11764.24634
Cluster-11764.7874	Cluster-11764.24634
Cluster-11764.24634	Cluster-11764.22341
Cluster-11764.24634	Cluster-11764.10892
Cluster-11764.24634	Cluster-11764.10719
Cluster-11764.24634	Cluster-11764.21891
Cluster-11764.24634	Cluster-11764.27924
Cluster-11764.24634	Cluster-11764.12482
Cluster-11764.24634	Cluster-11764.8244
Cluster-11764.24634	Cluster-11764.3936
Cluster-11764.24634	Cluster-11764.12431
Cluster-11764.24634	Cluster-11764.30239
Cluster-11764.24634	Cluster-11764.12893
Cluster-11764.24634	Cluster-11764.29560
Cluster-11764.24634	Cluster-11764.7419
Cluster-11764.24634	Cluster-11764.11695
Cluster-11764.24634	Cluster-11764.28963
Cluster-11764.24634	Cluster-11764.6193
Cluster-11764.24634	Cluster-11764.5819
Cluster-11764.24634	Cluster-11764.7844
Cluster-11764.24634	Cluster-11764.31168
Cluster-11764.24634	Cluster-11764.3966
Cluster-11764.24634	Cluster-11764.3319
Cluster-11764.24634	Cluster-11764.24227
Cluster-11764.24634	Cluster-11764.4213
Cluster-11764.24634	Cluster-11764.30029
Cluster-11764.24634	Cluster-11764.29392
Cluster-11764.24634	Cluster-11764.6956
Cluster-11764.16457	Cluster-11764.20194
Cluster-11764.19654	Cluster-11764.20194
Cluster-11764.20681	Cluster-11764.20194
Cluster-11764.20194	Cluster-11764.17254
Cluster-11764.20194	Cluster-11764.16166
Cluster-11764.20194	Cluster-11764.22632
Cluster-11764.20194	Cluster-11764.13352
Cluster-11764.20194	Cluster-11764.21820
Cluster-11764.20194	Cluster-11764.13485
Cluster-11764.20194	Cluster-11764.22816
Cluster-11764.20194	Cluster-11764.10884
Cluster-11764.20194	Cluster-11764.25475
Cluster-11764.20194	Cluster-11764.10969
Cluster-11764.20194	Cluster-11764.11777
Cluster-11764.20194	Cluster-11764.10639
Cluster-11764.20194	Cluster-11764.24087
Cluster-11764.20194	Cluster-11764.7874
Cluster-11764.20194	Cluster-11764.24634
Cluster-11764.20194	Cluster-11764.22341
Cluster-11764.20194	Cluster-11764.10892
Cluster-11764.20194	Cluster-11764.10719
Cluster-11764.20194	Cluster-11764.21891
Cluster-11764.20194	Cluster-11764.27924
Cluster-11764.20194	Cluster-11764.12482
Cluster-11764.20194	Cluster-11764.8244
Cluster-11764.20194	Cluster-11764.3936
Cluster-11764.20194	Cluster-11764.12431
Cluster-11764.20194	Cluster-11764.30239
Cluster-11764.20194	Cluster-11764.12893
Cluster-11764.20194	Cluster-11764.29560
Cluster-11764.20194	Cluster-11764.7419
Cluster-11764.20194	Cluster-11764.11695
Cluster-11764.20194	Cluster-11764.28963
Cluster-11764.20194	Cluster-11764.6193
Cluster-11764.20194	Cluster-11764.5819
Cluster-11764.20194	Cluster-11764.7844
Cluster-11764.20194	Cluster-11764.31168
Cluster-11764.20194	Cluster-11764.3966
Cluster-11764.20194	Cluster-11764.3319
Cluster-11764.20194	Cluster-11764.24227
Cluster-11764.20194	Cluster-11764.4213
Cluster-11764.20194	Cluster-11764.30029
Cluster-11764.20194	Cluster-11764.29392
Cluster-11764.20194	Cluster-11764.6956
Cluster-11764.16457	Cluster-11764.20681
Cluster-11764.16457	Cluster-11764.20194
Cluster-11764.16457	Cluster-11764.16166
Cluster-11764.16457	Cluster-11764.22632
Cluster-11764.16457	Cluster-11764.13352
Cluster-11764.16457	Cluster-11764.21820
Cluster-11764.16457	Cluster-11764.13485
Cluster-11764.16457	Cluster-11764.22816
Cluster-11764.16457	Cluster-11764.10884
Cluster-11764.16457	Cluster-11764.25475
Cluster-11764.16457	Cluster-11764.10969
Cluster-11764.16457	Cluster-11764.11777
Cluster-11764.16457	Cluster-11764.10639
Cluster-11764.16457	Cluster-11764.24087
Cluster-11764.16457	Cluster-11764.7874
Cluster-11764.16457	Cluster-11764.24634
Cluster-11764.16457	Cluster-11764.22341
Cluster-11764.16457	Cluster-11764.10892
Cluster-11764.16457	Cluster-11764.10719
Cluster-11764.16457	Cluster-11764.21891
Cluster-11764.16457	Cluster-11764.27924
Cluster-11764.16457	Cluster-11764.12482
Cluster-11764.16457	Cluster-11764.8244
Cluster-11764.16457	Cluster-11764.3936
Cluster-11764.16457	Cluster-11764.12431
Cluster-11764.16457	Cluster-11764.30239
Cluster-11764.16457	Cluster-11764.12893
Cluster-11764.16457	Cluster-11764.29560
Cluster-11764.16457	Cluster-11764.3762
Cluster-11764.16457	Cluster-11764.7419
Cluster-11764.16457	Cluster-11764.11695
Cluster-11764.16457	Cluster-11764.28963
Cluster-11764.16457	Cluster-11764.6193
Cluster-11764.16457	Cluster-11764.5819
Cluster-11764.16457	Cluster-11764.31168
Cluster-11764.16457	Cluster-11764.3966
Cluster-11764.16457	Cluster-11764.3319
Cluster-11764.16457	Cluster-11764.24227
Cluster-11764.16457	Cluster-11764.4213
Cluster-11764.16457	Cluster-11764.30029
Cluster-11764.16457	Cluster-11764.29392
Cluster-11764.16457	Cluster-11764.6956
Cluster-11764.16457	Cluster-11764.6290
Cluster-11764.16457	Cluster-11764.25475
Cluster-11764.18382	Cluster-11764.25475
Cluster-11764.19997	Cluster-11764.25475
Cluster-11764.19939	Cluster-11764.25475
Cluster-11764.19654	Cluster-11764.25475
Cluster-11764.20935	Cluster-11764.25475
Cluster-11764.15580	Cluster-11764.25475
Cluster-11764.14988	Cluster-11764.25475
Cluster-11764.23011	Cluster-11764.25475
Cluster-11764.23726	Cluster-11764.25475
Cluster-11764.16513	Cluster-11764.25475
Cluster-11764.9914	Cluster-11764.25475
Cluster-11764.20194	Cluster-11764.25475
Cluster-11764.22343	Cluster-11764.25475
Cluster-11764.16166	Cluster-11764.25475
Cluster-11764.13469	Cluster-11764.25475
Cluster-11764.22632	Cluster-11764.25475
Cluster-11764.19139	Cluster-11764.25475
Cluster-11764.13352	Cluster-11764.25475
Cluster-11764.10884	Cluster-11764.25475
Cluster-11764.25475	Cluster-11764.27767
Cluster-11764.25475	Cluster-11764.10969
Cluster-11764.25475	Cluster-11764.11777
Cluster-11764.25475	Cluster-11764.22572
Cluster-11764.25475	Cluster-11764.10639
Cluster-11764.25475	Cluster-11764.4455
Cluster-11764.25475	Cluster-11764.24087
Cluster-11764.25475	Cluster-11764.10348
Cluster-11764.25475	Cluster-11764.15051
Cluster-11764.25475	Cluster-11764.7874
Cluster-11764.25475	Cluster-11764.23860
Cluster-11764.25475	Cluster-11764.26449
Cluster-11764.25475	Cluster-11764.22341
Cluster-11764.25475	Cluster-11764.10892
Cluster-11764.25475	Cluster-11764.10719
Cluster-11764.25475	Cluster-11764.19400
Cluster-11764.25475	Cluster-11764.15983
Cluster-11764.25475	Cluster-11764.27924
Cluster-11764.25475	Cluster-11764.8244
Cluster-11764.25475	Cluster-11764.12431
Cluster-11764.25475	Cluster-11764.30239
Cluster-11764.25475	Cluster-11764.13546
Cluster-11764.25475	Cluster-11764.7419
Cluster-11764.25475	Cluster-11764.11695
Cluster-11764.25475	Cluster-11764.28963
Cluster-11764.25475	Cluster-11764.6193
Cluster-11764.25475	Cluster-11764.5819
Cluster-11764.25475	Cluster-11764.31168
Cluster-11764.25475	Cluster-11764.3966
Cluster-11764.25475	Cluster-11764.24227
Cluster-11764.25475	Cluster-11764.6956
Cluster-11764.13141	Cluster-11764.32852
Cluster-11764.20379	Cluster-11764.32852
Cluster-11764.11491	Cluster-11764.32852
Cluster-11764.22816	Cluster-11764.32852
Cluster-11764.10884	Cluster-11764.32852
Cluster-11764.22945	Cluster-11764.32852
Cluster-11764.10892	Cluster-11764.32852
Cluster-11764.3936	Cluster-11764.32852
Cluster-11764.29560	Cluster-11764.32852
Cluster-11764.5967	Cluster-11764.32852
Cluster-11764.1809	Cluster-11764.32852
Cluster-11764.25586	Cluster-11764.32852
Cluster-11764.31551	Cluster-11764.32852
Cluster-11764.32852	Cluster-11764.31822
Cluster-11764.32852	Cluster-11764.30029
Cluster-11764.32852	Cluster-11764.6290
Cluster-11764.32852	Cluster-4785.0
Cluster-11764.16457	Cluster-11764.6956
Cluster-11764.19654	Cluster-11764.6956
Cluster-11764.20935	Cluster-11764.6956
Cluster-11764.20681	Cluster-11764.6956
Cluster-11764.16513	Cluster-11764.6956
Cluster-11764.20194	Cluster-11764.6956
Cluster-11764.16166	Cluster-11764.6956
Cluster-11764.22632	Cluster-11764.6956
Cluster-11764.13352	Cluster-11764.6956
Cluster-11764.21820	Cluster-11764.6956
Cluster-11764.13485	Cluster-11764.6956
Cluster-11764.22816	Cluster-11764.6956
Cluster-11764.10884	Cluster-11764.6956
Cluster-11764.25475	Cluster-11764.6956
Cluster-11764.10969	Cluster-11764.6956
Cluster-11764.11777	Cluster-11764.6956
Cluster-11764.10639	Cluster-11764.6956
Cluster-11764.4455	Cluster-11764.6956
Cluster-11764.24087	Cluster-11764.6956
Cluster-11764.15051	Cluster-11764.6956
Cluster-11764.7874	Cluster-11764.6956
Cluster-11764.24634	Cluster-11764.6956
Cluster-11764.26449	Cluster-11764.6956
Cluster-11764.22341	Cluster-11764.6956
Cluster-11764.10892	Cluster-11764.6956
Cluster-11764.10719	Cluster-11764.6956
Cluster-11764.19400	Cluster-11764.6956
Cluster-11764.15983	Cluster-11764.6956
Cluster-11764.27924	Cluster-11764.6956
Cluster-11764.12482	Cluster-11764.6956
Cluster-11764.8244	Cluster-11764.6956
Cluster-11764.3936	Cluster-11764.6956
Cluster-11764.12431	Cluster-11764.6956
Cluster-11764.30239	Cluster-11764.6956
Cluster-11764.13546	Cluster-11764.6956
Cluster-11764.12893	Cluster-11764.6956
Cluster-11764.29560	Cluster-11764.6956
Cluster-11764.7419	Cluster-11764.6956
Cluster-11764.11695	Cluster-11764.6956
Cluster-11764.28963	Cluster-11764.6956
Cluster-11764.6193	Cluster-11764.6956
Cluster-11764.5819	Cluster-11764.6956
Cluster-11764.31168	Cluster-11764.6956
Cluster-11764.3966	Cluster-11764.6956
Cluster-11764.3319	Cluster-11764.6956
Cluster-11764.24227	Cluster-11764.6956
Cluster-11764.4213	Cluster-11764.6956
Cluster-11764.30029	Cluster-11764.6956
Cluster-11764.29392	Cluster-11764.6956
Cluster-11764.6956	Cluster-11764.6290
Cluster-11764.16457	Cluster-11764.12482
Cluster-11764.19654	Cluster-11764.12482
Cluster-11764.20935	Cluster-11764.12482
Cluster-11764.20681	Cluster-11764.12482
Cluster-11764.16513	Cluster-11764.12482
Cluster-11764.20194	Cluster-11764.12482
Cluster-11764.16166	Cluster-11764.12482
Cluster-11764.22632	Cluster-11764.12482
Cluster-11764.13352	Cluster-11764.12482
Cluster-11764.21820	Cluster-11764.12482
Cluster-11764.13485	Cluster-11764.12482
Cluster-11764.10884	Cluster-11764.12482
Cluster-11764.10969	Cluster-11764.12482
Cluster-11764.11777	Cluster-11764.12482
Cluster-11764.10639	Cluster-11764.12482
Cluster-11764.24087	Cluster-11764.12482
Cluster-11764.7874	Cluster-11764.12482
Cluster-11764.24634	Cluster-11764.12482
Cluster-11764.22341	Cluster-11764.12482
Cluster-11764.10892	Cluster-11764.12482
Cluster-11764.10719	Cluster-11764.12482
Cluster-11764.27924	Cluster-11764.12482
Cluster-11764.12482	Cluster-11764.8244
Cluster-11764.12482	Cluster-11764.3936
Cluster-11764.12482	Cluster-11764.12431
Cluster-11764.12482	Cluster-11764.30239
Cluster-11764.12482	Cluster-11764.13546
Cluster-11764.12482	Cluster-11764.12893
Cluster-11764.12482	Cluster-11764.7419
Cluster-11764.12482	Cluster-11764.11695
Cluster-11764.12482	Cluster-11764.28963
Cluster-11764.12482	Cluster-11764.6193
Cluster-11764.12482	Cluster-11764.5819
Cluster-11764.12482	Cluster-11764.31168
Cluster-11764.12482	Cluster-11764.3966
Cluster-11764.12482	Cluster-11764.3319
Cluster-11764.12482	Cluster-11764.24227
Cluster-11764.12482	Cluster-11764.29392
Cluster-11764.12482	Cluster-11764.6956
Cluster-11764.16457	Cluster-11764.30239
Cluster-11764.19654	Cluster-11764.30239
Cluster-11764.20935	Cluster-11764.30239
Cluster-11764.20681	Cluster-11764.30239
Cluster-11764.20194	Cluster-11764.30239
Cluster-11764.16166	Cluster-11764.30239
Cluster-11764.22632	Cluster-11764.30239
Cluster-11764.13352	Cluster-11764.30239
Cluster-11764.21820	Cluster-11764.30239
Cluster-11764.13485	Cluster-11764.30239
Cluster-11764.22816	Cluster-11764.30239
Cluster-11764.10884	Cluster-11764.30239
Cluster-11764.25475	Cluster-11764.30239
Cluster-11764.10969	Cluster-11764.30239
Cluster-11764.11777	Cluster-11764.30239
Cluster-11764.10639	Cluster-11764.30239
Cluster-11764.4455	Cluster-11764.30239
Cluster-11764.24087	Cluster-11764.30239
Cluster-11764.15051	Cluster-11764.30239
Cluster-11764.7874	Cluster-11764.30239
Cluster-11764.24634	Cluster-11764.30239
Cluster-11764.26449	Cluster-11764.30239
Cluster-11764.22341	Cluster-11764.30239
Cluster-11764.10892	Cluster-11764.30239
Cluster-11764.10719	Cluster-11764.30239
Cluster-11764.21891	Cluster-11764.30239
Cluster-11764.15983	Cluster-11764.30239
Cluster-11764.27924	Cluster-11764.30239
Cluster-11764.12482	Cluster-11764.30239
Cluster-11764.8244	Cluster-11764.30239
Cluster-11764.3936	Cluster-11764.30239
Cluster-11764.12431	Cluster-11764.30239
Cluster-11764.30239	Cluster-11764.13546
Cluster-11764.30239	Cluster-11764.12893
Cluster-11764.30239	Cluster-11764.29560
Cluster-11764.30239	Cluster-11764.7419
Cluster-11764.30239	Cluster-11764.11695
Cluster-11764.30239	Cluster-11764.28963
Cluster-11764.30239	Cluster-11764.6193
Cluster-11764.30239	Cluster-11764.5819
Cluster-11764.30239	Cluster-11764.7844
Cluster-11764.30239	Cluster-11764.31168
Cluster-11764.30239	Cluster-11764.3966
Cluster-11764.30239	Cluster-11764.3319
Cluster-11764.30239	Cluster-11764.24227
Cluster-11764.30239	Cluster-11764.4213
Cluster-11764.30239	Cluster-11764.29392
Cluster-11764.30239	Cluster-11764.6956
Cluster-11764.16457	Cluster-11764.24087
Cluster-11764.19654	Cluster-11764.24087
Cluster-11764.20935	Cluster-11764.24087
Cluster-11764.20681	Cluster-11764.24087
Cluster-11764.16513	Cluster-11764.24087
Cluster-11764.20194	Cluster-11764.24087
Cluster-11764.16166	Cluster-11764.24087
Cluster-11764.22632	Cluster-11764.24087
Cluster-11764.13352	Cluster-11764.24087
Cluster-11764.21820	Cluster-11764.24087
Cluster-11764.13485	Cluster-11764.24087
Cluster-11764.22816	Cluster-11764.24087
Cluster-11764.10884	Cluster-11764.24087
Cluster-11764.25475	Cluster-11764.24087
Cluster-11764.10969	Cluster-11764.24087
Cluster-11764.11777	Cluster-11764.24087
Cluster-11764.10639	Cluster-11764.24087
Cluster-11764.4455	Cluster-11764.24087
Cluster-11764.24087	Cluster-11764.17195
Cluster-11764.24087	Cluster-11764.15051
Cluster-11764.24087	Cluster-11764.7874
Cluster-11764.24087	Cluster-11764.24634
Cluster-11764.24087	Cluster-11764.26449
Cluster-11764.24087	Cluster-11764.22341
Cluster-11764.24087	Cluster-11764.10892
Cluster-11764.24087	Cluster-11764.10719
Cluster-11764.24087	Cluster-11764.21891
Cluster-11764.24087	Cluster-11764.15983
Cluster-11764.24087	Cluster-11764.27924
Cluster-11764.24087	Cluster-11764.12482
Cluster-11764.24087	Cluster-11764.8244
Cluster-11764.24087	Cluster-11764.3936
Cluster-11764.24087	Cluster-11764.12431
Cluster-11764.24087	Cluster-11764.30239
Cluster-11764.24087	Cluster-11764.13546
Cluster-11764.24087	Cluster-11764.12893
Cluster-11764.24087	Cluster-11764.29560
Cluster-11764.24087	Cluster-11764.7419
Cluster-11764.24087	Cluster-11764.11695
Cluster-11764.24087	Cluster-11764.28963
Cluster-11764.24087	Cluster-11764.6193
Cluster-11764.24087	Cluster-11764.5819
Cluster-11764.24087	Cluster-11764.7844
Cluster-11764.24087	Cluster-11764.31168
Cluster-11764.24087	Cluster-11764.3966
Cluster-11764.24087	Cluster-11764.3319
Cluster-11764.24087	Cluster-11764.24227
Cluster-11764.24087	Cluster-11764.4213
Cluster-11764.24087	Cluster-11764.29392
Cluster-11764.24087	Cluster-11764.6956
Cluster-11764.16457	Cluster-11764.10969
Cluster-11764.19654	Cluster-11764.10969
Cluster-11764.20681	Cluster-11764.10969
Cluster-11764.20194	Cluster-11764.10969
Cluster-11764.16166	Cluster-11764.10969
Cluster-11764.22632	Cluster-11764.10969
Cluster-11764.13352	Cluster-11764.10969
Cluster-11764.13485	Cluster-11764.10969
Cluster-11764.10884	Cluster-11764.10969
Cluster-11764.25475	Cluster-11764.10969
Cluster-11764.10969	Cluster-11764.11777
Cluster-11764.10969	Cluster-11764.10639
Cluster-11764.10969	Cluster-11764.24087
Cluster-11764.10969	Cluster-11764.7874
Cluster-11764.10969	Cluster-11764.24634
Cluster-11764.10969	Cluster-11764.22341
Cluster-11764.10969	Cluster-11764.10892
Cluster-11764.10969	Cluster-11764.10719
Cluster-11764.10969	Cluster-11764.27924
Cluster-11764.10969	Cluster-11764.12482
Cluster-11764.10969	Cluster-11764.8244
Cluster-11764.10969	Cluster-11764.3936
Cluster-11764.10969	Cluster-11764.12431
Cluster-11764.10969	Cluster-11764.30239
Cluster-11764.10969	Cluster-11764.29560
Cluster-11764.10969	Cluster-11764.7419
Cluster-11764.10969	Cluster-11764.28963
Cluster-11764.10969	Cluster-11764.6193
Cluster-11764.10969	Cluster-11764.5819
Cluster-11764.10969	Cluster-11764.31168
Cluster-11764.10969	Cluster-11764.3966
Cluster-11764.10969	Cluster-11764.24227
Cluster-11764.10969	Cluster-11764.29392
Cluster-11764.10969	Cluster-11764.6956
Cluster-11764.18382	Cluster-11764.19654
Cluster-11764.19654	Cluster-11764.20935
Cluster-11764.19654	Cluster-11764.23011
Cluster-11764.19654	Cluster-11764.16513
Cluster-11764.19654	Cluster-11764.9914
Cluster-11764.19654	Cluster-11764.20194
Cluster-11764.19654	Cluster-11764.16166
Cluster-11764.19654	Cluster-11764.22632
Cluster-11764.19654	Cluster-11764.19139
Cluster-11764.19654	Cluster-11764.13352
Cluster-11764.19654	Cluster-11764.13485
Cluster-11764.19654	Cluster-11764.25475
Cluster-11764.19654	Cluster-11764.27767
Cluster-11764.19654	Cluster-11764.10969
Cluster-11764.19654	Cluster-11764.11777
Cluster-11764.19654	Cluster-11764.10639
Cluster-11764.19654	Cluster-11764.23845
Cluster-11764.19654	Cluster-11764.20181
Cluster-11764.19654	Cluster-11764.4455
Cluster-11764.19654	Cluster-11764.24087
Cluster-11764.19654	Cluster-11764.7874
Cluster-11764.19654	Cluster-11764.24634
Cluster-11764.19654	Cluster-11764.22341
Cluster-11764.19654	Cluster-11764.10892
Cluster-11764.19654	Cluster-11764.10719
Cluster-11764.19654	Cluster-11764.19400
Cluster-11764.19654	Cluster-11764.15983
Cluster-11764.19654	Cluster-11764.13276
Cluster-11764.19654	Cluster-11764.27924
Cluster-11764.19654	Cluster-11764.12482
Cluster-11764.19654	Cluster-11764.8244
Cluster-11764.19654	Cluster-11764.31047
Cluster-11764.19654	Cluster-11764.12431
Cluster-11764.19654	Cluster-11764.30239
Cluster-11764.19654	Cluster-11764.13546
Cluster-11764.19654	Cluster-11764.12893
Cluster-11764.19654	Cluster-11764.7419
Cluster-11764.19654	Cluster-11764.11695
Cluster-11764.19654	Cluster-11764.28963
Cluster-11764.19654	Cluster-11764.3966
Cluster-11764.19654	Cluster-11764.3319
Cluster-11764.19654	Cluster-11764.24227
Cluster-11764.19654	Cluster-11764.6956
Cluster-11764.17197	Cluster-11764.4213
Cluster-11764.16457	Cluster-11764.4213
Cluster-11764.20194	Cluster-11764.4213
Cluster-11764.10884	Cluster-11764.4213
Cluster-11764.24714	Cluster-11764.4213
Cluster-11764.10639	Cluster-11764.4213
Cluster-11764.24087	Cluster-11764.4213
Cluster-11764.7874	Cluster-11764.4213
Cluster-11764.24634	Cluster-11764.4213
Cluster-11764.10892	Cluster-11764.4213
Cluster-11764.10719	Cluster-11764.4213
Cluster-11764.21891	Cluster-11764.4213
Cluster-11764.27924	Cluster-11764.4213
Cluster-11764.8244	Cluster-11764.4213
Cluster-11764.3936	Cluster-11764.4213
Cluster-11764.30239	Cluster-11764.4213
Cluster-11764.12893	Cluster-11764.4213
Cluster-11764.7419	Cluster-11764.4213
Cluster-11764.28963	Cluster-11764.4213
Cluster-11764.31168	Cluster-11764.4213
Cluster-11764.3966	Cluster-11764.4213
Cluster-11764.3319	Cluster-11764.4213
Cluster-11764.24227	Cluster-11764.4213
Cluster-11764.4213	Cluster-11764.6956
Cluster-11764.17197	Cluster-11764.21891
Cluster-11764.16457	Cluster-11764.21891
Cluster-11764.20194	Cluster-11764.21891
Cluster-11764.17254	Cluster-11764.21891
Cluster-11764.10884	Cluster-11764.21891
Cluster-11764.24714	Cluster-11764.21891
Cluster-11764.10639	Cluster-11764.21891
Cluster-11764.24087	Cluster-11764.21891
Cluster-11764.7874	Cluster-11764.21891
Cluster-11764.24634	Cluster-11764.21891
Cluster-11764.10892	Cluster-11764.21891
Cluster-11764.10719	Cluster-11764.21891
Cluster-11764.21891	Cluster-11764.27924
Cluster-11764.21891	Cluster-11764.8244
Cluster-11764.21891	Cluster-11764.3936
Cluster-11764.21891	Cluster-11764.30239
Cluster-11764.21891	Cluster-11764.29560
Cluster-11764.21891	Cluster-11764.1809
Cluster-11764.21891	Cluster-11764.28963
Cluster-11764.21891	Cluster-11764.31168
Cluster-11764.21891	Cluster-11764.3966
Cluster-11764.21891	Cluster-11764.3319
Cluster-11764.21891	Cluster-11764.24227
Cluster-11764.21891	Cluster-11764.4213
Cluster-11764.19997	Cluster-11764.8650
Cluster-11764.20935	Cluster-11764.8650
Cluster-11764.13091	Cluster-11764.8650
Cluster-11764.21708	Cluster-11764.8650
Cluster-11764.8474	Cluster-11764.8650
Cluster-11764.9990	Cluster-11764.8650
Cluster-11764.27499	Cluster-11764.8650
Cluster-11764.23726	Cluster-11764.8650
Cluster-11764.16513	Cluster-11764.8650
Cluster-11764.9914	Cluster-11764.8650
Cluster-11764.22343	Cluster-11764.8650
Cluster-11764.8650	Cluster-11764.19400
Cluster-11764.8650	Cluster-11764.5766
Cluster-11764.8650	Cluster-11764.25594
Cluster-11764.8650	Cluster-11764.13546
Cluster-11764.8650	Cluster-11764.7844
Cluster-11764.17197	Cluster-11764.18382
Cluster-11764.18382	Cluster-11764.19997
Cluster-11764.18382	Cluster-11764.19939
Cluster-11764.18382	Cluster-11764.19654
Cluster-11764.18382	Cluster-11764.20935
Cluster-11764.18382	Cluster-11764.13091
Cluster-11764.18382	Cluster-11764.21708
Cluster-11764.18382	Cluster-11764.15580
Cluster-11764.18382	Cluster-11764.14988
Cluster-11764.18382	Cluster-11764.8474
Cluster-11764.18382	Cluster-11764.9990
Cluster-11764.18382	Cluster-11764.23011
Cluster-11764.18382	Cluster-11764.27499
Cluster-11764.18382	Cluster-11764.13846
Cluster-11764.18382	Cluster-11764.23726
Cluster-11764.18382	Cluster-11764.16513
Cluster-11764.18382	Cluster-11764.9914
Cluster-11764.18382	Cluster-11764.22343
Cluster-11764.18382	Cluster-11764.13469
Cluster-11764.18382	Cluster-11764.22632
Cluster-11764.18382	Cluster-11764.19139
Cluster-11764.18382	Cluster-11764.27819
Cluster-11764.18382	Cluster-11764.25475
Cluster-11764.18382	Cluster-11764.27767
Cluster-11764.18382	Cluster-11764.22572
Cluster-11764.18382	Cluster-11764.4455
Cluster-11764.18382	Cluster-11764.10348
Cluster-11764.18382	Cluster-11764.17195
Cluster-11764.18382	Cluster-11764.15051
Cluster-11764.18382	Cluster-11764.9909
Cluster-11764.18382	Cluster-11764.23860
Cluster-11764.18382	Cluster-11764.26449
Cluster-11764.18382	Cluster-11764.22341
Cluster-11764.18382	Cluster-11764.19400
Cluster-11764.18382	Cluster-11764.15983
Cluster-11764.18382	Cluster-11764.13276
Cluster-11764.18382	Cluster-11764.13319
Cluster-11764.18382	Cluster-11764.31047
Cluster-11764.18382	Cluster-11764.5766
Cluster-11764.18382	Cluster-11764.25594
Cluster-11764.18382	Cluster-11764.13546
Cluster-11764.18382	Cluster-11764.27015
Cluster-11764.18382	Cluster-11543.0
Cluster-11764.17197	Cluster-11764.27819
Cluster-11764.18382	Cluster-11764.27819
Cluster-11764.19997	Cluster-11764.27819
Cluster-11764.8474	Cluster-11764.27819
Cluster-11764.9990	Cluster-11764.27819
Cluster-11764.27499	Cluster-11764.27819
Cluster-11764.13846	Cluster-11764.27819
Cluster-11764.23726	Cluster-11764.27819
Cluster-11764.9914	Cluster-11764.27819
Cluster-11764.22343	Cluster-11764.27819
Cluster-11764.19139	Cluster-11764.27819
Cluster-11764.27819	Cluster-11764.24714
Cluster-11764.27819	Cluster-11764.31047
Cluster-11764.27819	Cluster-11764.5766
Cluster-11764.27819	Cluster-11764.25594
Cluster-11764.27819	Cluster-11764.13546
Cluster-11764.27819	Cluster-11764.27015
Cluster-11764.27819	Cluster-11543.0
Cluster-11764.27819	Cluster-11764.1780
Cluster-11764.11491	Cluster-11764.3389
Cluster-11764.22945	Cluster-11764.3389
Cluster-11764.5915	Cluster-11764.3389
Cluster-11764.3389	Cluster-11764.2464
Cluster-11764.3389	Cluster-11764.21578
Cluster-11764.3389	Cluster-11764.1966
Cluster-11764.3389	Cluster-11764.31822
Cluster-11764.3389	Cluster-8678.0
Cluster-11764.3389	Cluster-11764.1086
Cluster-11764.3389	Cluster-11764.13083
Cluster-11764.3389	Cluster-4578.0
Cluster-11764.3389	Cluster-11764.31975
Cluster-11764.18382	Cluster-11764.15983
Cluster-11764.19997	Cluster-11764.15983
Cluster-11764.19939	Cluster-11764.15983
Cluster-11764.19654	Cluster-11764.15983
Cluster-11764.20935	Cluster-11764.15983
Cluster-11764.15580	Cluster-11764.15983
Cluster-11764.14988	Cluster-11764.15983
Cluster-11764.23011	Cluster-11764.15983
Cluster-11764.27499	Cluster-11764.15983
Cluster-11764.13846	Cluster-11764.15983
Cluster-11764.23726	Cluster-11764.15983
Cluster-11764.16513	Cluster-11764.15983
Cluster-11764.9914	Cluster-11764.15983
Cluster-11764.22343	Cluster-11764.15983
Cluster-11764.13469	Cluster-11764.15983
Cluster-11764.22632	Cluster-11764.15983
Cluster-11764.19139	Cluster-11764.15983
Cluster-11764.25475	Cluster-11764.15983
Cluster-11764.27767	Cluster-11764.15983
Cluster-11764.22572	Cluster-11764.15983
Cluster-11764.4455	Cluster-11764.15983
Cluster-11764.24087	Cluster-11764.15983
Cluster-11764.10348	Cluster-11764.15983
Cluster-11764.15051	Cluster-11764.15983
Cluster-11764.23860	Cluster-11764.15983
Cluster-11764.26449	Cluster-11764.15983
Cluster-11764.22341	Cluster-11764.15983
Cluster-11764.19400	Cluster-11764.15983
Cluster-11764.15983	Cluster-11764.31047
Cluster-11764.15983	Cluster-11764.30239
Cluster-11764.15983	Cluster-11764.5766
Cluster-11764.15983	Cluster-11764.13546
Cluster-11764.15983	Cluster-11764.6956
Cluster-11764.22425	Cluster-11764.31551
Cluster-11764.13141	Cluster-11764.31551
Cluster-11764.20379	Cluster-11764.31551
Cluster-11764.17254	Cluster-11764.31551
Cluster-11764.11491	Cluster-11764.31551
Cluster-11764.23845	Cluster-11764.31551
Cluster-11764.20181	Cluster-11764.31551
Cluster-11764.22945	Cluster-11764.31551
Cluster-11764.22256	Cluster-11764.31551
Cluster-11764.5967	Cluster-11764.31551
Cluster-11764.25586	Cluster-11764.31551
Cluster-11764.31551	Cluster-11764.21578
Cluster-11764.31551	Cluster-11764.32852
Cluster-11764.31551	Cluster-11764.31822
Cluster-11764.31551	Cluster-11764.1086
Cluster-11764.31551	Cluster-11764.1780
Cluster-11764.31551	Cluster-11764.31975
Cluster-11764.31551	Cluster-4785.0
Cluster-11764.16457	Cluster-11764.6193
Cluster-11764.20681	Cluster-11764.6193
Cluster-11764.20194	Cluster-11764.6193
Cluster-11764.16166	Cluster-11764.6193
Cluster-11764.13352	Cluster-11764.6193
Cluster-11764.22816	Cluster-11764.6193
Cluster-11764.10884	Cluster-11764.6193
Cluster-11764.25475	Cluster-11764.6193
Cluster-11764.10969	Cluster-11764.6193
Cluster-11764.11777	Cluster-11764.6193
Cluster-11764.10639	Cluster-11764.6193
Cluster-11764.24087	Cluster-11764.6193
Cluster-11764.7874	Cluster-11764.6193
Cluster-11764.24634	Cluster-11764.6193
Cluster-11764.22341	Cluster-11764.6193
Cluster-11764.10892	Cluster-11764.6193
Cluster-11764.10719	Cluster-11764.6193
Cluster-11764.27924	Cluster-11764.6193
Cluster-11764.12482	Cluster-11764.6193
Cluster-11764.8244	Cluster-11764.6193
Cluster-11764.3936	Cluster-11764.6193
Cluster-11764.12431	Cluster-11764.6193
Cluster-11764.30239	Cluster-11764.6193
Cluster-11764.29560	Cluster-11764.6193
Cluster-11764.3762	Cluster-11764.6193
Cluster-11764.1809	Cluster-11764.6193
Cluster-11764.7419	Cluster-11764.6193
Cluster-11764.28963	Cluster-11764.6193
Cluster-11764.6193	Cluster-11764.5819
Cluster-11764.6193	Cluster-11764.31168
Cluster-11764.6193	Cluster-11764.3966
Cluster-11764.6193	Cluster-11764.3319
Cluster-11764.6193	Cluster-11764.24227
Cluster-11764.6193	Cluster-11764.30029
Cluster-11764.6193	Cluster-11764.29392
Cluster-11764.6193	Cluster-11764.6956
Cluster-11764.16457	Cluster-11764.31168
Cluster-11764.20681	Cluster-11764.31168
Cluster-11764.20194	Cluster-11764.31168
Cluster-11764.16166	Cluster-11764.31168
Cluster-11764.22632	Cluster-11764.31168
Cluster-11764.13352	Cluster-11764.31168
Cluster-11764.21820	Cluster-11764.31168
Cluster-11764.13485	Cluster-11764.31168
Cluster-11764.22816	Cluster-11764.31168
Cluster-11764.10884	Cluster-11764.31168
Cluster-11764.25475	Cluster-11764.31168
Cluster-11764.10969	Cluster-11764.31168
Cluster-11764.11777	Cluster-11764.31168
Cluster-11764.10639	Cluster-11764.31168
Cluster-11764.24087	Cluster-11764.31168
Cluster-11764.7874	Cluster-11764.31168
Cluster-11764.24634	Cluster-11764.31168
Cluster-11764.22341	Cluster-11764.31168
Cluster-11764.10892	Cluster-11764.31168
Cluster-11764.10719	Cluster-11764.31168
Cluster-11764.21891	Cluster-11764.31168
Cluster-11764.27924	Cluster-11764.31168
Cluster-11764.12482	Cluster-11764.31168
Cluster-11764.8244	Cluster-11764.31168
Cluster-11764.3936	Cluster-11764.31168
Cluster-11764.12431	Cluster-11764.31168
Cluster-11764.30239	Cluster-11764.31168
Cluster-11764.12893	Cluster-11764.31168
Cluster-11764.29560	Cluster-11764.31168
Cluster-11764.3762	Cluster-11764.31168
Cluster-11764.1809	Cluster-11764.31168
Cluster-11764.7419	Cluster-11764.31168
Cluster-11764.28963	Cluster-11764.31168
Cluster-11764.6193	Cluster-11764.31168
Cluster-11764.5819	Cluster-11764.31168
Cluster-11764.31168	Cluster-11764.3966
Cluster-11764.31168	Cluster-11764.3319
Cluster-11764.31168	Cluster-11764.24227
Cluster-11764.31168	Cluster-11764.4213
Cluster-11764.31168	Cluster-11764.30029
Cluster-11764.31168	Cluster-11764.29392
Cluster-11764.31168	Cluster-11764.6956
Cluster-11764.31168	Cluster-11764.6290
Cluster-11764.22425	Cluster-11764.20379
Cluster-11764.13141	Cluster-11764.20379
Cluster-11764.20379	Cluster-11764.11491
Cluster-11764.20379	Cluster-11764.10884
Cluster-11764.20379	Cluster-11764.10892
Cluster-11764.20379	Cluster-11764.10719
Cluster-11764.20379	Cluster-11764.8244
Cluster-11764.20379	Cluster-11764.3936
Cluster-11764.20379	Cluster-11764.7419
Cluster-11764.20379	Cluster-11764.31551
Cluster-11764.20379	Cluster-11764.32852
Cluster-11764.20379	Cluster-11764.31822
Cluster-11764.20379	Cluster-11764.24227
Cluster-11764.20379	Cluster-8678.0
Cluster-11764.20379	Cluster-4785.0
Cluster-11764.16457	Cluster-11764.10639
Cluster-11764.19654	Cluster-11764.10639
Cluster-11764.20681	Cluster-11764.10639
Cluster-11764.20194	Cluster-11764.10639
Cluster-11764.17254	Cluster-11764.10639
Cluster-11764.16166	Cluster-11764.10639
Cluster-11764.22632	Cluster-11764.10639
Cluster-11764.13352	Cluster-11764.10639
Cluster-11764.21820	Cluster-11764.10639
Cluster-11764.13485	Cluster-11764.10639
Cluster-11764.22816	Cluster-11764.10639
Cluster-11764.10884	Cluster-11764.10639
Cluster-11764.25475	Cluster-11764.10639
Cluster-11764.10969	Cluster-11764.10639
Cluster-11764.11777	Cluster-11764.10639
Cluster-11764.10639	Cluster-11764.24087
Cluster-11764.10639	Cluster-11764.15051
Cluster-11764.10639	Cluster-11764.7874
Cluster-11764.10639	Cluster-11764.24634
Cluster-11764.10639	Cluster-11764.22341
Cluster-11764.10639	Cluster-11764.10892
Cluster-11764.10639	Cluster-11764.10719
Cluster-11764.10639	Cluster-11764.21891
Cluster-11764.10639	Cluster-11764.27924
Cluster-11764.10639	Cluster-11764.12482
Cluster-11764.10639	Cluster-11764.8244
Cluster-11764.10639	Cluster-11764.3936
Cluster-11764.10639	Cluster-11764.12431
Cluster-11764.10639	Cluster-11764.30239
Cluster-11764.10639	Cluster-11764.12893
Cluster-11764.10639	Cluster-11764.29560
Cluster-11764.10639	Cluster-11764.3762
Cluster-11764.10639	Cluster-11764.1809
Cluster-11764.10639	Cluster-11764.7419
Cluster-11764.10639	Cluster-11764.11695
Cluster-11764.10639	Cluster-11764.28963
Cluster-11764.10639	Cluster-11764.6193
Cluster-11764.10639	Cluster-11764.5819
Cluster-11764.10639	Cluster-11764.31168
Cluster-11764.10639	Cluster-11764.3966
Cluster-11764.10639	Cluster-11764.3319
Cluster-11764.10639	Cluster-11764.24227
Cluster-11764.10639	Cluster-11764.4213
Cluster-11764.10639	Cluster-11764.30029
Cluster-11764.10639	Cluster-11764.29392
Cluster-11764.10639	Cluster-11764.6956
Cluster-11764.10639	Cluster-11764.6290
Cluster-11764.16457	Cluster-11764.12431
Cluster-11764.19654	Cluster-11764.12431
Cluster-11764.20194	Cluster-11764.12431
Cluster-11764.16166	Cluster-11764.12431
Cluster-11764.22632	Cluster-11764.12431
Cluster-11764.13352	Cluster-11764.12431
Cluster-11764.10884	Cluster-11764.12431
Cluster-11764.25475	Cluster-11764.12431
Cluster-11764.10969	Cluster-11764.12431
Cluster-11764.11777	Cluster-11764.12431
Cluster-11764.10639	Cluster-11764.12431
Cluster-11764.24087	Cluster-11764.12431
Cluster-11764.7874	Cluster-11764.12431
Cluster-11764.24634	Cluster-11764.12431
Cluster-11764.22341	Cluster-11764.12431
Cluster-11764.10892	Cluster-11764.12431
Cluster-11764.10719	Cluster-11764.12431
Cluster-11764.27924	Cluster-11764.12431
Cluster-11764.12482	Cluster-11764.12431
Cluster-11764.8244	Cluster-11764.12431
Cluster-11764.3936	Cluster-11764.12431
Cluster-11764.12431	Cluster-11764.30239
Cluster-11764.12431	Cluster-11764.7419
Cluster-11764.12431	Cluster-11764.28963
Cluster-11764.12431	Cluster-11764.6193
Cluster-11764.12431	Cluster-11764.5819
Cluster-11764.12431	Cluster-11764.31168
Cluster-11764.12431	Cluster-11764.3966
Cluster-11764.12431	Cluster-11764.3319
Cluster-11764.12431	Cluster-11764.24227
Cluster-11764.12431	Cluster-11764.29392
Cluster-11764.12431	Cluster-11764.6956
Cluster-11764.16457	Cluster-11764.10892
Cluster-11764.19939	Cluster-11764.10892
Cluster-11764.19654	Cluster-11764.10892
Cluster-11764.20681	Cluster-11764.10892
Cluster-11764.22425	Cluster-11764.10892
Cluster-11764.13141	Cluster-11764.10892
Cluster-11764.20379	Cluster-11764.10892
Cluster-11764.20194	Cluster-11764.10892
Cluster-11764.17254	Cluster-11764.10892
Cluster-11764.11491	Cluster-11764.10892
Cluster-11764.16166	Cluster-11764.10892
Cluster-11764.22632	Cluster-11764.10892
Cluster-11764.13352	Cluster-11764.10892
Cluster-11764.21820	Cluster-11764.10892
Cluster-11764.13485	Cluster-11764.10892
Cluster-11764.22816	Cluster-11764.10892
Cluster-11764.10884	Cluster-11764.10892
Cluster-11764.25475	Cluster-11764.10892
Cluster-11764.10969	Cluster-11764.10892
Cluster-11764.11777	Cluster-11764.10892
Cluster-11764.22572	Cluster-11764.10892
Cluster-11764.10639	Cluster-11764.10892
Cluster-11764.4455	Cluster-11764.10892
Cluster-11764.24087	Cluster-11764.10892
Cluster-11764.15051	Cluster-11764.10892
Cluster-11764.7874	Cluster-11764.10892
Cluster-11764.24634	Cluster-11764.10892
Cluster-11764.26449	Cluster-11764.10892
Cluster-11764.22341	Cluster-11764.10892
Cluster-11764.10892	Cluster-11764.10719
Cluster-11764.10892	Cluster-11764.21891
Cluster-11764.10892	Cluster-11764.13319
Cluster-11764.10892	Cluster-11764.27924
Cluster-11764.10892	Cluster-11764.12482
Cluster-11764.10892	Cluster-11764.8244
Cluster-11764.10892	Cluster-11764.3936
Cluster-11764.10892	Cluster-11764.12431
Cluster-11764.10892	Cluster-11764.30239
Cluster-11764.10892	Cluster-11764.12893
Cluster-11764.10892	Cluster-11764.29560
Cluster-11764.10892	Cluster-11764.3762
Cluster-11764.10892	Cluster-11764.7419
Cluster-11764.10892	Cluster-11764.11695
Cluster-11764.10892	Cluster-11764.28963
Cluster-11764.10892	Cluster-11764.6193
Cluster-11764.10892	Cluster-11764.5819
Cluster-11764.10892	Cluster-11764.32852
Cluster-11764.10892	Cluster-11764.31168
Cluster-11764.10892	Cluster-11764.3966
Cluster-11764.10892	Cluster-11764.3319
Cluster-11764.10892	Cluster-11764.24227
Cluster-11764.10892	Cluster-11764.4213
Cluster-11764.10892	Cluster-11764.30029
Cluster-11764.10892	Cluster-11764.29392
Cluster-11764.10892	Cluster-11764.6956
Cluster-11764.10892	Cluster-4785.0
Cluster-11764.16457	Cluster-11764.10884
Cluster-11764.20681	Cluster-11764.10884
Cluster-11764.22425	Cluster-11764.10884
Cluster-11764.13141	Cluster-11764.10884
Cluster-11764.20379	Cluster-11764.10884
Cluster-11764.20194	Cluster-11764.10884
Cluster-11764.17254	Cluster-11764.10884
Cluster-11764.11491	Cluster-11764.10884
Cluster-11764.16166	Cluster-11764.10884
Cluster-11764.22632	Cluster-11764.10884
Cluster-11764.13352	Cluster-11764.10884
Cluster-11764.21820	Cluster-11764.10884
Cluster-11764.13485	Cluster-11764.10884
Cluster-11764.22816	Cluster-11764.10884
Cluster-11764.10884	Cluster-11764.25475
Cluster-11764.10884	Cluster-11764.10969
Cluster-11764.10884	Cluster-11764.11777
Cluster-11764.10884	Cluster-11764.10639
Cluster-11764.10884	Cluster-11764.24087
Cluster-11764.10884	Cluster-11764.7874
Cluster-11764.10884	Cluster-11764.24634
Cluster-11764.10884	Cluster-11764.22341
Cluster-11764.10884	Cluster-11764.10892
Cluster-11764.10884	Cluster-11764.10719
Cluster-11764.10884	Cluster-11764.22256
Cluster-11764.10884	Cluster-11764.21891
Cluster-11764.10884	Cluster-11764.27924
Cluster-11764.10884	Cluster-11764.12482
Cluster-11764.10884	Cluster-11764.8244
Cluster-11764.10884	Cluster-11764.3936
Cluster-11764.10884	Cluster-11764.12431
Cluster-11764.10884	Cluster-11764.30239
Cluster-11764.10884	Cluster-11764.12893
Cluster-11764.10884	Cluster-11764.29560
Cluster-11764.10884	Cluster-11764.3762
Cluster-11764.10884	Cluster-11764.1809
Cluster-11764.10884	Cluster-11764.7419
Cluster-11764.10884	Cluster-11764.28963
Cluster-11764.10884	Cluster-11764.6193
Cluster-11764.10884	Cluster-11764.5819
Cluster-11764.10884	Cluster-11764.32852
Cluster-11764.10884	Cluster-11764.31168
Cluster-11764.10884	Cluster-11764.3966
Cluster-11764.10884	Cluster-11764.3319
Cluster-11764.10884	Cluster-11764.24227
Cluster-11764.10884	Cluster-11764.4213
Cluster-11764.10884	Cluster-11764.30029
Cluster-11764.10884	Cluster-11764.29392
Cluster-11764.10884	Cluster-11764.6956
Cluster-11764.10884	Cluster-11764.6290
Cluster-11764.16457	Cluster-11764.30029
Cluster-11764.20681	Cluster-11764.30029
Cluster-11764.20194	Cluster-11764.30029
Cluster-11764.11491	Cluster-11764.30029
Cluster-11764.13352	Cluster-11764.30029
Cluster-11764.22816	Cluster-11764.30029
Cluster-11764.10884	Cluster-11764.30029
Cluster-11764.10639	Cluster-11764.30029
Cluster-11764.22945	Cluster-11764.30029
Cluster-11764.7874	Cluster-11764.30029
Cluster-11764.24634	Cluster-11764.30029
Cluster-11764.10892	Cluster-11764.30029
Cluster-11764.10719	Cluster-11764.30029
Cluster-11764.22256	Cluster-11764.30029
Cluster-11764.27924	Cluster-11764.30029
Cluster-11764.8244	Cluster-11764.30029
Cluster-11764.3936	Cluster-11764.30029
Cluster-11764.29560	Cluster-11764.30029
Cluster-11764.3762	Cluster-11764.30029
Cluster-11764.1809	Cluster-11764.30029
Cluster-11764.7419	Cluster-11764.30029
Cluster-11764.28963	Cluster-11764.30029
Cluster-11764.6193	Cluster-11764.30029
Cluster-11764.5819	Cluster-11764.30029
Cluster-11764.32852	Cluster-11764.30029
Cluster-11764.31168	Cluster-11764.30029
Cluster-11764.3966	Cluster-11764.30029
Cluster-11764.24227	Cluster-11764.30029
Cluster-11764.30029	Cluster-11764.6956
Cluster-11764.30029	Cluster-11764.6290
Cluster-11764.30029	Cluster-4785.0
Cluster-11764.16457	Cluster-11764.3319
Cluster-11764.19654	Cluster-11764.3319
Cluster-11764.20681	Cluster-11764.3319
Cluster-11764.20194	Cluster-11764.3319
Cluster-11764.17254	Cluster-11764.3319
Cluster-11764.16166	Cluster-11764.3319
Cluster-11764.22632	Cluster-11764.3319
Cluster-11764.13352	Cluster-11764.3319
Cluster-11764.21820	Cluster-11764.3319
Cluster-11764.13485	Cluster-11764.3319
Cluster-11764.10884	Cluster-11764.3319
Cluster-11764.10639	Cluster-11764.3319
Cluster-11764.24087	Cluster-11764.3319
Cluster-11764.7874	Cluster-11764.3319
Cluster-11764.24634	Cluster-11764.3319
Cluster-11764.22341	Cluster-11764.3319
Cluster-11764.10892	Cluster-11764.3319
Cluster-11764.10719	Cluster-11764.3319
Cluster-11764.21891	Cluster-11764.3319
Cluster-11764.27924	Cluster-11764.3319
Cluster-11764.12482	Cluster-11764.3319
Cluster-11764.8244	Cluster-11764.3319
Cluster-11764.3936	Cluster-11764.3319
Cluster-11764.12431	Cluster-11764.3319
Cluster-11764.30239	Cluster-11764.3319
Cluster-11764.12893	Cluster-11764.3319
Cluster-11764.7419	Cluster-11764.3319
Cluster-11764.28963	Cluster-11764.3319
Cluster-11764.6193	Cluster-11764.3319
Cluster-11764.5819	Cluster-11764.3319
Cluster-11764.7844	Cluster-11764.3319
Cluster-11764.31168	Cluster-11764.3319
Cluster-11764.3966	Cluster-11764.3319
Cluster-11764.3319	Cluster-11764.24227
Cluster-11764.3319	Cluster-11764.4213
Cluster-11764.3319	Cluster-11764.29392
Cluster-11764.3319	Cluster-11764.6956
Cluster-11764.22425	Cluster-11764.17254
Cluster-11764.20194	Cluster-11764.17254
Cluster-11764.17254	Cluster-11764.10884
Cluster-11764.17254	Cluster-11764.10639
Cluster-11764.17254	Cluster-11764.24634
Cluster-11764.17254	Cluster-11764.10892
Cluster-11764.17254	Cluster-11764.10719
Cluster-11764.17254	Cluster-11764.21891
Cluster-11764.17254	Cluster-11764.27924
Cluster-11764.17254	Cluster-11764.8244
Cluster-11764.17254	Cluster-11764.3936
Cluster-11764.17254	Cluster-11764.5967
Cluster-11764.17254	Cluster-11764.7419
Cluster-11764.17254	Cluster-11764.31551
Cluster-11764.17254	Cluster-11764.3319
Cluster-11764.17254	Cluster-11764.24227
Cluster-11764.17254	Cluster-4785.0
Cluster-11764.22425	Cluster-4785.0
Cluster-11764.13141	Cluster-4785.0
Cluster-11764.20379	Cluster-4785.0
Cluster-11764.17254	Cluster-4785.0
Cluster-11764.11491	Cluster-4785.0
Cluster-11764.22945	Cluster-4785.0
Cluster-11764.10892	Cluster-4785.0
Cluster-11764.3936	Cluster-4785.0
Cluster-11764.5967	Cluster-4785.0
Cluster-11764.1809	Cluster-4785.0
Cluster-11764.25586	Cluster-4785.0
Cluster-11764.31551	Cluster-4785.0
Cluster-11764.32852	Cluster-4785.0
Cluster-11764.31822	Cluster-4785.0
Cluster-11764.30029	Cluster-4785.0
Cluster-11764.16457	Cluster-11764.10719
Cluster-11764.19654	Cluster-11764.10719
Cluster-11764.20681	Cluster-11764.10719
Cluster-11764.20379	Cluster-11764.10719
Cluster-11764.20194	Cluster-11764.10719
Cluster-11764.17254	Cluster-11764.10719
Cluster-11764.16166	Cluster-11764.10719
Cluster-11764.22632	Cluster-11764.10719
Cluster-11764.13352	Cluster-11764.10719
Cluster-11764.21820	Cluster-11764.10719
Cluster-11764.13485	Cluster-11764.10719
Cluster-11764.22816	Cluster-11764.10719
Cluster-11764.10884	Cluster-11764.10719
Cluster-11764.25475	Cluster-11764.10719
Cluster-11764.10969	Cluster-11764.10719
Cluster-11764.11777	Cluster-11764.10719
Cluster-11764.10639	Cluster-11764.10719
Cluster-11764.24087	Cluster-11764.10719
Cluster-11764.15051	Cluster-11764.10719
Cluster-11764.7874	Cluster-11764.10719
Cluster-11764.24634	Cluster-11764.10719
Cluster-11764.22341	Cluster-11764.10719
Cluster-11764.10892	Cluster-11764.10719
Cluster-11764.10719	Cluster-11764.21891
Cluster-11764.10719	Cluster-11764.27924
Cluster-11764.10719	Cluster-11764.12482
Cluster-11764.10719	Cluster-11764.8244
Cluster-11764.10719	Cluster-11764.3936
Cluster-11764.10719	Cluster-11764.12431
Cluster-11764.10719	Cluster-11764.30239
Cluster-11764.10719	Cluster-11764.12893
Cluster-11764.10719	Cluster-11764.29560
Cluster-11764.10719	Cluster-11764.3762
Cluster-11764.10719	Cluster-11764.7419
Cluster-11764.10719	Cluster-11764.11695
Cluster-11764.10719	Cluster-11764.28963
Cluster-11764.10719	Cluster-11764.6193
Cluster-11764.10719	Cluster-11764.5819
Cluster-11764.10719	Cluster-11764.31168
Cluster-11764.10719	Cluster-11764.3966
Cluster-11764.10719	Cluster-11764.3319
Cluster-11764.10719	Cluster-11764.24227
Cluster-11764.10719	Cluster-11764.4213
Cluster-11764.10719	Cluster-11764.30029
Cluster-11764.10719	Cluster-11764.29392
Cluster-11764.10719	Cluster-11764.6956
Cluster-11764.10719	Cluster-11764.6290
Cluster-11764.16457	Cluster-11764.27924
Cluster-11764.19654	Cluster-11764.27924
Cluster-11764.20681	Cluster-11764.27924
Cluster-11764.20194	Cluster-11764.27924
Cluster-11764.17254	Cluster-11764.27924
Cluster-11764.16166	Cluster-11764.27924
Cluster-11764.22632	Cluster-11764.27924
Cluster-11764.13352	Cluster-11764.27924
Cluster-11764.21820	Cluster-11764.27924
Cluster-11764.13485	Cluster-11764.27924
Cluster-11764.22816	Cluster-11764.27924
Cluster-11764.10884	Cluster-11764.27924
Cluster-11764.25475	Cluster-11764.27924
Cluster-11764.10969	Cluster-11764.27924
Cluster-11764.11777	Cluster-11764.27924
Cluster-11764.10639	Cluster-11764.27924
Cluster-11764.24087	Cluster-11764.27924
Cluster-11764.7874	Cluster-11764.27924
Cluster-11764.24634	Cluster-11764.27924
Cluster-11764.22341	Cluster-11764.27924
Cluster-11764.10892	Cluster-11764.27924
Cluster-11764.10719	Cluster-11764.27924
Cluster-11764.21891	Cluster-11764.27924
Cluster-11764.27924	Cluster-11764.12482
Cluster-11764.27924	Cluster-11764.8244
Cluster-11764.27924	Cluster-11764.3936
Cluster-11764.27924	Cluster-11764.12431
Cluster-11764.27924	Cluster-11764.30239
Cluster-11764.27924	Cluster-11764.12893
Cluster-11764.27924	Cluster-11764.29560
Cluster-11764.27924	Cluster-11764.3762
Cluster-11764.27924	Cluster-11764.7419
Cluster-11764.27924	Cluster-11764.11695
Cluster-11764.27924	Cluster-11764.28963
Cluster-11764.27924	Cluster-11764.6193
Cluster-11764.27924	Cluster-11764.5819
Cluster-11764.27924	Cluster-11764.31168
Cluster-11764.27924	Cluster-11764.3966
Cluster-11764.27924	Cluster-11764.3319
Cluster-11764.27924	Cluster-11764.24227
Cluster-11764.27924	Cluster-11764.4213
Cluster-11764.27924	Cluster-11764.30029
Cluster-11764.27924	Cluster-11764.29392
Cluster-11764.27924	Cluster-11764.6956
Cluster-11764.27924	Cluster-11764.6290
Cluster-11764.16457	Cluster-11764.22632
Cluster-11764.18382	Cluster-11764.22632
Cluster-11764.19654	Cluster-11764.22632
Cluster-11764.20935	Cluster-11764.22632
Cluster-11764.16513	Cluster-11764.22632
Cluster-11764.9914	Cluster-11764.22632
Cluster-11764.20194	Cluster-11764.22632
Cluster-11764.16166	Cluster-11764.22632
Cluster-11764.22632	Cluster-11764.19139
Cluster-11764.22632	Cluster-11764.13352
Cluster-11764.22632	Cluster-11764.21820
Cluster-11764.22632	Cluster-11764.13485
Cluster-11764.22632	Cluster-11764.10884
Cluster-11764.22632	Cluster-11764.25475
Cluster-11764.22632	Cluster-11764.27767
Cluster-11764.22632	Cluster-11764.10969
Cluster-11764.22632	Cluster-11764.11777
Cluster-11764.22632	Cluster-11764.10639
Cluster-11764.22632	Cluster-11764.23845
Cluster-11764.22632	Cluster-11764.4455
Cluster-11764.22632	Cluster-11764.24087
Cluster-11764.22632	Cluster-11764.7874
Cluster-11764.22632	Cluster-11764.24634
Cluster-11764.22632	Cluster-11764.22341
Cluster-11764.22632	Cluster-11764.10892
Cluster-11764.22632	Cluster-11764.10719
Cluster-11764.22632	Cluster-11764.19400
Cluster-11764.22632	Cluster-11764.15983
Cluster-11764.22632	Cluster-11764.13276
Cluster-11764.22632	Cluster-11764.27924
Cluster-11764.22632	Cluster-11764.12482
Cluster-11764.22632	Cluster-11764.8244
Cluster-11764.22632	Cluster-11764.31047
Cluster-11764.22632	Cluster-11764.12431
Cluster-11764.22632	Cluster-11764.30239
Cluster-11764.22632	Cluster-11764.13546
Cluster-11764.22632	Cluster-11764.12893
Cluster-11764.22632	Cluster-11764.7419
Cluster-11764.22632	Cluster-11764.11695
Cluster-11764.22632	Cluster-11764.28963
Cluster-11764.22632	Cluster-11764.7844
Cluster-11764.22632	Cluster-11764.31168
Cluster-11764.22632	Cluster-11764.3966
Cluster-11764.22632	Cluster-11543.0
Cluster-11764.22632	Cluster-11764.3319
Cluster-11764.22632	Cluster-11764.24227
Cluster-11764.22632	Cluster-11764.6956
Cluster-11764.16457	Cluster-11764.11695
Cluster-11764.19997	Cluster-11764.11695
Cluster-11764.19939	Cluster-11764.11695
Cluster-11764.19654	Cluster-11764.11695
Cluster-11764.20935	Cluster-11764.11695
Cluster-11764.13091	Cluster-11764.11695
Cluster-11764.23011	Cluster-11764.11695
Cluster-11764.23726	Cluster-11764.11695
Cluster-11764.16513	Cluster-11764.11695
Cluster-11764.9914	Cluster-11764.11695
Cluster-11764.20194	Cluster-11764.11695
Cluster-11764.22343	Cluster-11764.11695
Cluster-11764.16166	Cluster-11764.11695
Cluster-11764.22632	Cluster-11764.11695
Cluster-11764.19139	Cluster-11764.11695
Cluster-11764.13352	Cluster-11764.11695
Cluster-11764.25475	Cluster-11764.11695
Cluster-11764.10639	Cluster-11764.11695
Cluster-11764.4455	Cluster-11764.11695
Cluster-11764.24087	Cluster-11764.11695
Cluster-11764.10348	Cluster-11764.11695
Cluster-11764.15051	Cluster-11764.11695
Cluster-11764.7874	Cluster-11764.11695
Cluster-11764.24634	Cluster-11764.11695
Cluster-11764.23860	Cluster-11764.11695
Cluster-11764.22341	Cluster-11764.11695
Cluster-11764.10892	Cluster-11764.11695
Cluster-11764.10719	Cluster-11764.11695
Cluster-11764.19400	Cluster-11764.11695
Cluster-11764.27924	Cluster-11764.11695
Cluster-11764.12482	Cluster-11764.11695
Cluster-11764.8244	Cluster-11764.11695
Cluster-11764.3936	Cluster-11764.11695
Cluster-11764.30239	Cluster-11764.11695
Cluster-11764.5766	Cluster-11764.11695
Cluster-11764.25594	Cluster-11764.11695
Cluster-11764.13546	Cluster-11764.11695
Cluster-11764.7419	Cluster-11764.11695
Cluster-11764.11695	Cluster-11764.28963
Cluster-11764.11695	Cluster-11764.3966
Cluster-11764.11695	Cluster-11764.24227
Cluster-11764.11695	Cluster-11764.6956
Cluster-11764.16457	Cluster-11764.7874
Cluster-11764.19654	Cluster-11764.7874
Cluster-11764.20681	Cluster-11764.7874
Cluster-11764.20194	Cluster-11764.7874
Cluster-11764.16166	Cluster-11764.7874
Cluster-11764.22632	Cluster-11764.7874
Cluster-11764.13352	Cluster-11764.7874
Cluster-11764.21820	Cluster-11764.7874
Cluster-11764.13485	Cluster-11764.7874
Cluster-11764.22816	Cluster-11764.7874
Cluster-11764.10884	Cluster-11764.7874
Cluster-11764.25475	Cluster-11764.7874
Cluster-11764.10969	Cluster-11764.7874
Cluster-11764.11777	Cluster-11764.7874
Cluster-11764.10639	Cluster-11764.7874
Cluster-11764.24087	Cluster-11764.7874
Cluster-11764.15051	Cluster-11764.7874
Cluster-11764.7874	Cluster-11764.24634
Cluster-11764.7874	Cluster-11764.22341
Cluster-11764.7874	Cluster-11764.10892
Cluster-11764.7874	Cluster-11764.10719
Cluster-11764.7874	Cluster-11764.21891
Cluster-11764.7874	Cluster-11764.27924
Cluster-11764.7874	Cluster-11764.12482
Cluster-11764.7874	Cluster-11764.8244
Cluster-11764.7874	Cluster-11764.3936
Cluster-11764.7874	Cluster-11764.12431
Cluster-11764.7874	Cluster-11764.30239
Cluster-11764.7874	Cluster-11764.12893
Cluster-11764.7874	Cluster-11764.29560
Cluster-11764.7874	Cluster-11764.7419
Cluster-11764.7874	Cluster-11764.11695
Cluster-11764.7874	Cluster-11764.28963
Cluster-11764.7874	Cluster-11764.6193
Cluster-11764.7874	Cluster-11764.5819
Cluster-11764.7874	Cluster-11764.7844
Cluster-11764.7874	Cluster-11764.31168
Cluster-11764.7874	Cluster-11764.3966
Cluster-11764.7874	Cluster-11764.3319
Cluster-11764.7874	Cluster-11764.24227
Cluster-11764.7874	Cluster-11764.4213
Cluster-11764.7874	Cluster-11764.30029
Cluster-11764.7874	Cluster-11764.29392
Cluster-11764.7874	Cluster-11764.6956
Cluster-11764.16457	Cluster-11764.16166
Cluster-11764.19654	Cluster-11764.16166
Cluster-11764.20194	Cluster-11764.16166
Cluster-11764.16166	Cluster-11764.22632
Cluster-11764.16166	Cluster-11764.13352
Cluster-11764.16166	Cluster-11764.13485
Cluster-11764.16166	Cluster-11764.10884
Cluster-11764.16166	Cluster-11764.25475
Cluster-11764.16166	Cluster-11764.10969
Cluster-11764.16166	Cluster-11764.11777
Cluster-11764.16166	Cluster-11764.10639
Cluster-11764.16166	Cluster-11764.4455
Cluster-11764.16166	Cluster-11764.24087
Cluster-11764.16166	Cluster-11764.7874
Cluster-11764.16166	Cluster-11764.24634
Cluster-11764.16166	Cluster-11764.22341
Cluster-11764.16166	Cluster-11764.10892
Cluster-11764.16166	Cluster-11764.10719
Cluster-11764.16166	Cluster-11764.27924
Cluster-11764.16166	Cluster-11764.12482
Cluster-11764.16166	Cluster-11764.8244
Cluster-11764.16166	Cluster-11764.3936
Cluster-11764.16166	Cluster-11764.12431
Cluster-11764.16166	Cluster-11764.30239
Cluster-11764.16166	Cluster-11764.12893
Cluster-11764.16166	Cluster-11764.7419
Cluster-11764.16166	Cluster-11764.11695
Cluster-11764.16166	Cluster-11764.28963
Cluster-11764.16166	Cluster-11764.6193
Cluster-11764.16166	Cluster-11764.5819
Cluster-11764.16166	Cluster-11764.7844
Cluster-11764.16166	Cluster-11764.31168
Cluster-11764.16166	Cluster-11764.3966
Cluster-11764.16166	Cluster-11764.3319
Cluster-11764.16166	Cluster-11764.24227
Cluster-11764.16166	Cluster-11764.29392
Cluster-11764.16166	Cluster-11764.6956
Cluster-11764.17197	Cluster-11764.9914
Cluster-11764.18382	Cluster-11764.9914
Cluster-11764.19997	Cluster-11764.9914
Cluster-11764.19939	Cluster-11764.9914
Cluster-11764.19654	Cluster-11764.9914
Cluster-11764.20935	Cluster-11764.9914
Cluster-11764.13091	Cluster-11764.9914
Cluster-11764.21708	Cluster-11764.9914
Cluster-11764.15580	Cluster-11764.9914
Cluster-11764.14988	Cluster-11764.9914
Cluster-11764.8474	Cluster-11764.9914
Cluster-11764.9990	Cluster-11764.9914
Cluster-11764.23011	Cluster-11764.9914
Cluster-11764.27499	Cluster-11764.9914
Cluster-11764.13846	Cluster-11764.9914
Cluster-11764.23726	Cluster-11764.9914
Cluster-11764.16513	Cluster-11764.9914
Cluster-11764.9914	Cluster-11764.22343
Cluster-11764.9914	Cluster-11764.13469
Cluster-11764.9914	Cluster-11764.22632
Cluster-11764.9914	Cluster-11764.19139
Cluster-11764.9914	Cluster-11764.8650
Cluster-11764.9914	Cluster-11764.27819
Cluster-11764.9914	Cluster-11764.25475
Cluster-11764.9914	Cluster-11764.27767
Cluster-11764.9914	Cluster-11764.22572
Cluster-11764.9914	Cluster-11764.4455
Cluster-11764.9914	Cluster-11764.10348
Cluster-11764.9914	Cluster-11764.17195
Cluster-11764.9914	Cluster-11764.15051
Cluster-11764.9914	Cluster-11764.23860
Cluster-11764.9914	Cluster-11764.26449
Cluster-11764.9914	Cluster-11764.22341
Cluster-11764.9914	Cluster-11764.11140
Cluster-11764.9914	Cluster-11764.19400
Cluster-11764.9914	Cluster-11764.15983
Cluster-11764.9914	Cluster-11764.13276
Cluster-11764.9914	Cluster-11764.13319
Cluster-11764.9914	Cluster-11764.31047
Cluster-11764.9914	Cluster-11764.5766
Cluster-11764.9914	Cluster-11764.25594
Cluster-11764.9914	Cluster-11764.13546
Cluster-11764.9914	Cluster-11764.27015
Cluster-11764.9914	Cluster-11764.11695
Cluster-11764.9914	Cluster-11543.0
Cluster-11764.9914	Cluster-11764.1780
Cluster-11764.17197	Cluster-11764.1780
Cluster-11764.9990	Cluster-11764.1780
Cluster-11764.27499	Cluster-11764.1780
Cluster-11764.13846	Cluster-11764.1780
Cluster-11764.9914	Cluster-11764.1780
Cluster-11764.11491	Cluster-11764.1780
Cluster-11764.27819	Cluster-11764.1780
Cluster-11764.22945	Cluster-11764.1780
Cluster-11764.22256	Cluster-11764.1780
Cluster-11764.31551	Cluster-11764.1780
Cluster-11543.0	Cluster-11764.1780
Cluster-11764.1086	Cluster-11764.1780
Cluster-11764.13141	Cluster-11764.22256
Cluster-11764.11491	Cluster-11764.22256
Cluster-11764.22816	Cluster-11764.22256
Cluster-11764.10884	Cluster-11764.22256
Cluster-11764.22945	Cluster-11764.22256
Cluster-11764.22256	Cluster-11764.3936
Cluster-11764.22256	Cluster-11764.29560
Cluster-11764.22256	Cluster-11764.1809
Cluster-11764.22256	Cluster-11764.31551
Cluster-11764.22256	Cluster-11764.30029
Cluster-11764.22256	Cluster-11764.1086
Cluster-11764.22256	Cluster-11764.6290
Cluster-11764.22256	Cluster-11764.1780
Cluster-11764.16457	Cluster-11764.5819
Cluster-11764.20681	Cluster-11764.5819
Cluster-11764.20194	Cluster-11764.5819
Cluster-11764.16166	Cluster-11764.5819
Cluster-11764.13352	Cluster-11764.5819
Cluster-11764.22816	Cluster-11764.5819
Cluster-11764.10884	Cluster-11764.5819
Cluster-11764.25475	Cluster-11764.5819
Cluster-11764.10969	Cluster-11764.5819
Cluster-11764.11777	Cluster-11764.5819
Cluster-11764.10639	Cluster-11764.5819
Cluster-11764.24087	Cluster-11764.5819
Cluster-11764.7874	Cluster-11764.5819
Cluster-11764.24634	Cluster-11764.5819
Cluster-11764.22341	Cluster-11764.5819
Cluster-11764.10892	Cluster-11764.5819
Cluster-11764.10719	Cluster-11764.5819
Cluster-11764.27924	Cluster-11764.5819
Cluster-11764.12482	Cluster-11764.5819
Cluster-11764.8244	Cluster-11764.5819
Cluster-11764.3936	Cluster-11764.5819
Cluster-11764.12431	Cluster-11764.5819
Cluster-11764.30239	Cluster-11764.5819
Cluster-11764.29560	Cluster-11764.5819
Cluster-11764.3762	Cluster-11764.5819
Cluster-11764.7419	Cluster-11764.5819
Cluster-11764.28963	Cluster-11764.5819
Cluster-11764.6193	Cluster-11764.5819
Cluster-11764.5819	Cluster-11764.31168
Cluster-11764.5819	Cluster-11764.3966
Cluster-11764.5819	Cluster-11764.3319
Cluster-11764.5819	Cluster-11764.24227
Cluster-11764.5819	Cluster-11764.30029
Cluster-11764.5819	Cluster-11764.29392
Cluster-11764.5819	Cluster-11764.6956
Cluster-11764.5819	Cluster-11764.6290
Cluster-11764.16457	Cluster-11764.6290
Cluster-11764.20681	Cluster-11764.6290
Cluster-11764.13352	Cluster-11764.6290
Cluster-11764.22816	Cluster-11764.6290
Cluster-11764.10884	Cluster-11764.6290
Cluster-11764.24714	Cluster-11764.6290
Cluster-11764.10639	Cluster-11764.6290
Cluster-11764.10719	Cluster-11764.6290
Cluster-11764.22256	Cluster-11764.6290
Cluster-11764.27924	Cluster-11764.6290
Cluster-11764.8244	Cluster-11764.6290
Cluster-11764.29560	Cluster-11764.6290
Cluster-11764.1809	Cluster-11764.6290
Cluster-11764.28963	Cluster-11764.6290
Cluster-11764.5819	Cluster-11764.6290
Cluster-11764.32852	Cluster-11764.6290
Cluster-11764.31168	Cluster-11764.6290
Cluster-11764.3966	Cluster-11764.6290
Cluster-11764.30029	Cluster-11764.6290
Cluster-11764.1086	Cluster-11764.6290
Cluster-11764.6956	Cluster-11764.6290
Cluster-11764.16457	Cluster-11764.3762
Cluster-11764.10884	Cluster-11764.3762
Cluster-11764.10639	Cluster-11764.3762
Cluster-11764.10892	Cluster-11764.3762
Cluster-11764.10719	Cluster-11764.3762
Cluster-11764.27924	Cluster-11764.3762
Cluster-11764.8244	Cluster-11764.3762
Cluster-11764.29560	Cluster-11764.3762
Cluster-11764.3762	Cluster-11764.1809
Cluster-11764.3762	Cluster-11764.28963
Cluster-11764.3762	Cluster-11764.6193
Cluster-11764.3762	Cluster-11764.5819
Cluster-11764.3762	Cluster-11764.31168
Cluster-11764.3762	Cluster-11764.30029
Cluster-11764.16457	Cluster-11764.29560
Cluster-11764.20681	Cluster-11764.29560
Cluster-11764.20194	Cluster-11764.29560
Cluster-11764.22816	Cluster-11764.29560
Cluster-11764.10884	Cluster-11764.29560
Cluster-11764.10969	Cluster-11764.29560
Cluster-11764.10639	Cluster-11764.29560
Cluster-11764.24087	Cluster-11764.29560
Cluster-11764.7874	Cluster-11764.29560
Cluster-11764.24634	Cluster-11764.29560
Cluster-11764.10892	Cluster-11764.29560
Cluster-11764.10719	Cluster-11764.29560
Cluster-11764.22256	Cluster-11764.29560
Cluster-11764.21891	Cluster-11764.29560
Cluster-11764.27924	Cluster-11764.29560
Cluster-11764.8244	Cluster-11764.29560
Cluster-11764.3936	Cluster-11764.29560
Cluster-11764.30239	Cluster-11764.29560
Cluster-11764.29560	Cluster-11764.3762
Cluster-11764.29560	Cluster-11764.1809
Cluster-11764.29560	Cluster-11764.7419
Cluster-11764.29560	Cluster-11764.28963
Cluster-11764.29560	Cluster-11764.6193
Cluster-11764.29560	Cluster-11764.5819
Cluster-11764.29560	Cluster-11764.32852
Cluster-11764.29560	Cluster-11764.31168
Cluster-11764.29560	Cluster-11764.3966
Cluster-11764.29560	Cluster-11764.24227
Cluster-11764.29560	Cluster-11764.30029
Cluster-11764.29560	Cluster-11764.29392
Cluster-11764.29560	Cluster-11764.6956
Cluster-11764.29560	Cluster-11764.6290
Cluster-11764.22425	Cluster-11764.11491
Cluster-11764.13141	Cluster-11764.11491
Cluster-11764.20379	Cluster-11764.11491
Cluster-11764.11491	Cluster-11764.10884
Cluster-11764.11491	Cluster-11764.22945
Cluster-11764.11491	Cluster-11764.10892
Cluster-11764.11491	Cluster-11764.3389
Cluster-11764.11491	Cluster-11764.22256
Cluster-11764.11491	Cluster-11764.3936
Cluster-11764.11491	Cluster-11764.2464
Cluster-11764.11491	Cluster-11764.31551
Cluster-11764.11491	Cluster-11764.21578
Cluster-11764.11491	Cluster-11764.32852
Cluster-11764.11491	Cluster-11764.31822
Cluster-11764.11491	Cluster-11764.30029
Cluster-11764.11491	Cluster-11764.1086
Cluster-11764.11491	Cluster-11764.29392
Cluster-11764.11491	Cluster-4578.0
Cluster-11764.11491	Cluster-11764.1780
Cluster-11764.11491	Cluster-11764.31975
Cluster-11764.11491	Cluster-4785.0
Cluster-11764.16457	Cluster-11764.7419
Cluster-11764.19997	Cluster-11764.7419
Cluster-11764.19939	Cluster-11764.7419
Cluster-11764.19654	Cluster-11764.7419
Cluster-11764.20935	Cluster-11764.7419
Cluster-11764.20681	Cluster-11764.7419
Cluster-11764.22425	Cluster-11764.7419
Cluster-11764.13141	Cluster-11764.7419
Cluster-11764.23011	Cluster-11764.7419
Cluster-11764.20379	Cluster-11764.7419
Cluster-11764.16513	Cluster-11764.7419
Cluster-11764.20194	Cluster-11764.7419
Cluster-11764.22343	Cluster-11764.7419
Cluster-11764.17254	Cluster-11764.7419
Cluster-11764.16166	Cluster-11764.7419
Cluster-11764.22632	Cluster-11764.7419
Cluster-11764.13352	Cluster-11764.7419
Cluster-11764.21820	Cluster-11764.7419
Cluster-11764.13485	Cluster-11764.7419
Cluster-11764.22816	Cluster-11764.7419
Cluster-11764.10884	Cluster-11764.7419
Cluster-11764.25475	Cluster-11764.7419
Cluster-11764.10969	Cluster-11764.7419
Cluster-11764.11777	Cluster-11764.7419
Cluster-11764.22572	Cluster-11764.7419
Cluster-11764.10639	Cluster-11764.7419
Cluster-11764.4455	Cluster-11764.7419
Cluster-11764.24087	Cluster-11764.7419
Cluster-11764.17195	Cluster-11764.7419
Cluster-11764.15051	Cluster-11764.7419
Cluster-11764.7874	Cluster-11764.7419
Cluster-11764.24634	Cluster-11764.7419
Cluster-11764.26449	Cluster-11764.7419
Cluster-11764.22341	Cluster-11764.7419
Cluster-11764.10892	Cluster-11764.7419
Cluster-11764.10719	Cluster-11764.7419
Cluster-11764.19400	Cluster-11764.7419
Cluster-11764.13319	Cluster-11764.7419
Cluster-11764.27924	Cluster-11764.7419
Cluster-11764.12482	Cluster-11764.7419
Cluster-11764.8244	Cluster-11764.7419
Cluster-11764.3936	Cluster-11764.7419
Cluster-11764.12431	Cluster-11764.7419
Cluster-11764.30239	Cluster-11764.7419
Cluster-11764.13546	Cluster-11764.7419
Cluster-11764.12893	Cluster-11764.7419
Cluster-11764.29560	Cluster-11764.7419
Cluster-11764.7419	Cluster-11764.11695
Cluster-11764.7419	Cluster-11764.28963
Cluster-11764.7419	Cluster-11764.6193
Cluster-11764.7419	Cluster-11764.5819
Cluster-11764.7419	Cluster-11764.31168
Cluster-11764.7419	Cluster-11764.3966
Cluster-11764.7419	Cluster-11764.3319
Cluster-11764.7419	Cluster-11764.24227
Cluster-11764.7419	Cluster-11764.4213
Cluster-11764.7419	Cluster-11764.30029
Cluster-11764.7419	Cluster-11764.29392
Cluster-11764.7419	Cluster-11764.6956
Cluster-11764.16457	Cluster-11764.13352
Cluster-11764.19654	Cluster-11764.13352
Cluster-11764.20935	Cluster-11764.13352
Cluster-11764.20681	Cluster-11764.13352
Cluster-11764.16513	Cluster-11764.13352
Cluster-11764.20194	Cluster-11764.13352
Cluster-11764.16166	Cluster-11764.13352
Cluster-11764.22632	Cluster-11764.13352
Cluster-11764.13352	Cluster-11764.21820
Cluster-11764.13352	Cluster-11764.13485
Cluster-11764.13352	Cluster-11764.22816
Cluster-11764.13352	Cluster-11764.10884
Cluster-11764.13352	Cluster-11764.25475
Cluster-11764.13352	Cluster-11764.10969
Cluster-11764.13352	Cluster-11764.11777
Cluster-11764.13352	Cluster-11764.10639
Cluster-11764.13352	Cluster-11764.24087
Cluster-11764.13352	Cluster-11764.17195
Cluster-11764.13352	Cluster-11764.7874
Cluster-11764.13352	Cluster-11764.24634
Cluster-11764.13352	Cluster-11764.22341
Cluster-11764.13352	Cluster-11764.10892
Cluster-11764.13352	Cluster-11764.10719
Cluster-11764.13352	Cluster-11764.27924
Cluster-11764.13352	Cluster-11764.12482
Cluster-11764.13352	Cluster-11764.8244
Cluster-11764.13352	Cluster-11764.3936
Cluster-11764.13352	Cluster-11764.12431
Cluster-11764.13352	Cluster-11764.30239
Cluster-11764.13352	Cluster-11764.12893
Cluster-11764.13352	Cluster-11764.7419
Cluster-11764.13352	Cluster-11764.11695
Cluster-11764.13352	Cluster-11764.28963
Cluster-11764.13352	Cluster-11764.6193
Cluster-11764.13352	Cluster-11764.5819
Cluster-11764.13352	Cluster-11764.31168
Cluster-11764.13352	Cluster-11764.3966
Cluster-11764.13352	Cluster-11764.3319
Cluster-11764.13352	Cluster-11764.24227
Cluster-11764.13352	Cluster-11764.30029
Cluster-11764.13352	Cluster-11764.29392
Cluster-11764.13352	Cluster-11764.6956
Cluster-11764.13352	Cluster-11764.6290
Cluster-11764.16457	Cluster-11764.8244
Cluster-11764.19939	Cluster-11764.8244
Cluster-11764.19654	Cluster-11764.8244
Cluster-11764.20681	Cluster-11764.8244
Cluster-11764.22425	Cluster-11764.8244
Cluster-11764.20379	Cluster-11764.8244
Cluster-11764.20194	Cluster-11764.8244
Cluster-11764.17254	Cluster-11764.8244
Cluster-11764.16166	Cluster-11764.8244
Cluster-11764.22632	Cluster-11764.8244
Cluster-11764.13352	Cluster-11764.8244
Cluster-11764.21820	Cluster-11764.8244
Cluster-11764.13485	Cluster-11764.8244
Cluster-11764.22816	Cluster-11764.8244
Cluster-11764.10884	Cluster-11764.8244
Cluster-11764.25475	Cluster-11764.8244
Cluster-11764.10969	Cluster-11764.8244
Cluster-11764.11777	Cluster-11764.8244
Cluster-11764.22572	Cluster-11764.8244
Cluster-11764.10639	Cluster-11764.8244
Cluster-11764.4455	Cluster-11764.8244
Cluster-11764.24087	Cluster-11764.8244
Cluster-11764.15051	Cluster-11764.8244
Cluster-11764.7874	Cluster-11764.8244
Cluster-11764.24634	Cluster-11764.8244
Cluster-11764.26449	Cluster-11764.8244
Cluster-11764.22341	Cluster-11764.8244
Cluster-11764.10892	Cluster-11764.8244
Cluster-11764.10719	Cluster-11764.8244
Cluster-11764.21891	Cluster-11764.8244
Cluster-11764.13319	Cluster-11764.8244
Cluster-11764.27924	Cluster-11764.8244
Cluster-11764.12482	Cluster-11764.8244
Cluster-11764.8244	Cluster-11764.3936
Cluster-11764.8244	Cluster-11764.12431
Cluster-11764.8244	Cluster-11764.30239
Cluster-11764.8244	Cluster-11764.12893
Cluster-11764.8244	Cluster-11764.29560
Cluster-11764.8244	Cluster-11764.3762
Cluster-11764.8244	Cluster-11764.1809
Cluster-11764.8244	Cluster-11764.7419
Cluster-11764.8244	Cluster-11764.11695
Cluster-11764.8244	Cluster-11764.28963
Cluster-11764.8244	Cluster-11764.6193
Cluster-11764.8244	Cluster-11764.5819
Cluster-11764.8244	Cluster-11764.31168
Cluster-11764.8244	Cluster-11764.3966
Cluster-11764.8244	Cluster-11764.3319
Cluster-11764.8244	Cluster-11764.24227
Cluster-11764.8244	Cluster-11764.4213
Cluster-11764.8244	Cluster-11764.30029
Cluster-11764.8244	Cluster-11764.29392
Cluster-11764.8244	Cluster-11764.6956
Cluster-11764.8244	Cluster-11764.6290
Cluster-11764.16457	Cluster-11764.13485
Cluster-11764.19654	Cluster-11764.13485
Cluster-11764.20194	Cluster-11764.13485
Cluster-11764.16166	Cluster-11764.13485
Cluster-11764.22632	Cluster-11764.13485
Cluster-11764.13352	Cluster-11764.13485
Cluster-11764.13485	Cluster-11764.10884
Cluster-11764.13485	Cluster-11764.10969
Cluster-11764.13485	Cluster-11764.10639
Cluster-11764.13485	Cluster-11764.24087
Cluster-11764.13485	Cluster-11764.7874
Cluster-11764.13485	Cluster-11764.24634
Cluster-11764.13485	Cluster-11764.22341
Cluster-11764.13485	Cluster-11764.10892
Cluster-11764.13485	Cluster-11764.10719
Cluster-11764.13485	Cluster-11764.27924
Cluster-11764.13485	Cluster-11764.12482
Cluster-11764.13485	Cluster-11764.8244
Cluster-11764.13485	Cluster-11764.30239
Cluster-11764.13485	Cluster-11764.12893
Cluster-11764.13485	Cluster-11764.7419
Cluster-11764.13485	Cluster-11764.28963
Cluster-11764.13485	Cluster-11764.7844
Cluster-11764.13485	Cluster-11764.31168
Cluster-11764.13485	Cluster-11764.3966
Cluster-11764.13485	Cluster-11764.3319
Cluster-11764.13485	Cluster-11764.24227
Cluster-11764.13485	Cluster-11764.6956
Cluster-11764.16457	Cluster-11764.24227
Cluster-11764.19654	Cluster-11764.24227
Cluster-11764.20681	Cluster-11764.24227
Cluster-11764.22425	Cluster-11764.24227
Cluster-11764.20379	Cluster-11764.24227
Cluster-11764.20194	Cluster-11764.24227
Cluster-11764.17254	Cluster-11764.24227
Cluster-11764.16166	Cluster-11764.24227
Cluster-11764.22632	Cluster-11764.24227
Cluster-11764.13352	Cluster-11764.24227
Cluster-11764.21820	Cluster-11764.24227
Cluster-11764.13485	Cluster-11764.24227
Cluster-11764.22816	Cluster-11764.24227
Cluster-11764.10884	Cluster-11764.24227
Cluster-11764.25475	Cluster-11764.24227
Cluster-11764.10969	Cluster-11764.24227
Cluster-11764.11777	Cluster-11764.24227
Cluster-11764.10639	Cluster-11764.24227
Cluster-11764.24087	Cluster-11764.24227
Cluster-11764.15051	Cluster-11764.24227
Cluster-11764.7874	Cluster-11764.24227
Cluster-11764.24634	Cluster-11764.24227
Cluster-11764.22341	Cluster-11764.24227
Cluster-11764.10892	Cluster-11764.24227
Cluster-11764.10719	Cluster-11764.24227
Cluster-11764.21891	Cluster-11764.24227
Cluster-11764.13319	Cluster-11764.24227
Cluster-11764.27924	Cluster-11764.24227
Cluster-11764.12482	Cluster-11764.24227
Cluster-11764.8244	Cluster-11764.24227
Cluster-11764.3936	Cluster-11764.24227
Cluster-11764.12431	Cluster-11764.24227
Cluster-11764.30239	Cluster-11764.24227
Cluster-11764.12893	Cluster-11764.24227
Cluster-11764.29560	Cluster-11764.24227
Cluster-11764.7419	Cluster-11764.24227
Cluster-11764.11695	Cluster-11764.24227
Cluster-11764.28963	Cluster-11764.24227
Cluster-11764.6193	Cluster-11764.24227
Cluster-11764.5819	Cluster-11764.24227
Cluster-11764.31168	Cluster-11764.24227
Cluster-11764.3966	Cluster-11764.24227
Cluster-11764.3319	Cluster-11764.24227
Cluster-11764.24227	Cluster-11764.4213
Cluster-11764.24227	Cluster-11764.30029
Cluster-11764.24227	Cluster-11764.29392
Cluster-11764.24227	Cluster-11764.6956
Cluster-11764.3389	Cluster-11764.13083
Cluster-11764.2464	Cluster-11764.13083
Cluster-11764.21578	Cluster-11764.13083
Cluster-11764.1966	Cluster-11764.13083
Cluster-11764.31822	Cluster-11764.13083
Cluster-8678.0	Cluster-11764.13083
Cluster-11764.13083	Cluster-4578.0
Cluster-11764.13083	Cluster-11764.31975
Cluster-11764.16457	Cluster-11764.21820
Cluster-11764.20194	Cluster-11764.21820
Cluster-11764.22632	Cluster-11764.21820
Cluster-11764.13352	Cluster-11764.21820
Cluster-11764.21820	Cluster-11764.22816
Cluster-11764.21820	Cluster-11764.10884
Cluster-11764.21820	Cluster-11764.10639
Cluster-11764.21820	Cluster-11764.24087
Cluster-11764.21820	Cluster-11764.7874
Cluster-11764.21820	Cluster-11764.24634
Cluster-11764.21820	Cluster-11764.22341
Cluster-11764.21820	Cluster-11764.10892
Cluster-11764.21820	Cluster-11764.10719
Cluster-11764.21820	Cluster-11764.27924
Cluster-11764.21820	Cluster-11764.12482
Cluster-11764.21820	Cluster-11764.8244
Cluster-11764.21820	Cluster-11764.3936
Cluster-11764.21820	Cluster-11764.30239
Cluster-11764.21820	Cluster-11764.12893
Cluster-11764.21820	Cluster-11764.7419
Cluster-11764.21820	Cluster-11764.28963
Cluster-11764.21820	Cluster-11764.31168
Cluster-11764.21820	Cluster-11764.3966
Cluster-11764.21820	Cluster-11764.3319
Cluster-11764.21820	Cluster-11764.24227
Cluster-11764.21820	Cluster-11764.6956
Cluster-11764.13141	Cluster-11764.20379
Cluster-11764.13141	Cluster-11764.11491
Cluster-11764.13141	Cluster-11764.22816
Cluster-11764.13141	Cluster-11764.10884
Cluster-11764.13141	Cluster-11764.22945
Cluster-11764.13141	Cluster-11764.10892
Cluster-11764.13141	Cluster-11764.22256
Cluster-11764.13141	Cluster-11764.3936
Cluster-11764.13141	Cluster-11764.5967
Cluster-11764.13141	Cluster-11764.7419
Cluster-11764.13141	Cluster-11764.31551
Cluster-11764.13141	Cluster-11764.32852
Cluster-11764.13141	Cluster-11764.31822
Cluster-11764.13141	Cluster-11764.1086
Cluster-11764.13141	Cluster-4785.0
Cluster-11764.16457	Cluster-11764.11777
Cluster-11764.19997	Cluster-11764.11777
Cluster-11764.19939	Cluster-11764.11777
Cluster-11764.19654	Cluster-11764.11777
Cluster-11764.20935	Cluster-11764.11777
Cluster-11764.23011	Cluster-11764.11777
Cluster-11764.20194	Cluster-11764.11777
Cluster-11764.16166	Cluster-11764.11777
Cluster-11764.22632	Cluster-11764.11777
Cluster-11764.13352	Cluster-11764.11777
Cluster-11764.10884	Cluster-11764.11777
Cluster-11764.25475	Cluster-11764.11777
Cluster-11764.10969	Cluster-11764.11777
Cluster-11764.11777	Cluster-11764.10639
Cluster-11764.11777	Cluster-11764.4455
Cluster-11764.11777	Cluster-11764.24087
Cluster-11764.11777	Cluster-11764.10348
Cluster-11764.11777	Cluster-11764.15051
Cluster-11764.11777	Cluster-11764.7874
Cluster-11764.11777	Cluster-11764.24634
Cluster-11764.11777	Cluster-11764.22341
Cluster-11764.11777	Cluster-11764.10892
Cluster-11764.11777	Cluster-11764.10719
Cluster-11764.11777	Cluster-11764.19400
Cluster-11764.11777	Cluster-11764.27924
Cluster-11764.11777	Cluster-11764.12482
Cluster-11764.11777	Cluster-11764.8244
Cluster-11764.11777	Cluster-11764.3936
Cluster-11764.11777	Cluster-11764.12431
Cluster-11764.11777	Cluster-11764.30239
Cluster-11764.11777	Cluster-11764.13546
Cluster-11764.11777	Cluster-11764.7419
Cluster-11764.11777	Cluster-11764.28963
Cluster-11764.11777	Cluster-11764.6193
Cluster-11764.11777	Cluster-11764.5819
Cluster-11764.11777	Cluster-11764.31168
Cluster-11764.11777	Cluster-11764.3966
Cluster-11764.11777	Cluster-11764.24227
Cluster-11764.11777	Cluster-11764.6956
Cluster-11764.11491	Cluster-4578.0
Cluster-11764.3389	Cluster-4578.0
Cluster-11764.2464	Cluster-4578.0
Cluster-11764.21578	Cluster-4578.0
Cluster-11764.1966	Cluster-4578.0
Cluster-11764.31822	Cluster-4578.0
Cluster-8678.0	Cluster-4578.0
Cluster-11764.13083	Cluster-4578.0
Cluster-4578.0	Cluster-11764.31975
Cluster-11764.16457	Cluster-11764.28963
Cluster-11764.19654	Cluster-11764.28963
Cluster-11764.20681	Cluster-11764.28963
Cluster-11764.20194	Cluster-11764.28963
Cluster-11764.16166	Cluster-11764.28963
Cluster-11764.22632	Cluster-11764.28963
Cluster-11764.13352	Cluster-11764.28963
Cluster-11764.21820	Cluster-11764.28963
Cluster-11764.13485	Cluster-11764.28963
Cluster-11764.22816	Cluster-11764.28963
Cluster-11764.10884	Cluster-11764.28963
Cluster-11764.25475	Cluster-11764.28963
Cluster-11764.10969	Cluster-11764.28963
Cluster-11764.11777	Cluster-11764.28963
Cluster-11764.10639	Cluster-11764.28963
Cluster-11764.24087	Cluster-11764.28963
Cluster-11764.7874	Cluster-11764.28963
Cluster-11764.24634	Cluster-11764.28963
Cluster-11764.22341	Cluster-11764.28963
Cluster-11764.10892	Cluster-11764.28963
Cluster-11764.10719	Cluster-11764.28963
Cluster-11764.21891	Cluster-11764.28963
Cluster-11764.27924	Cluster-11764.28963
Cluster-11764.12482	Cluster-11764.28963
Cluster-11764.8244	Cluster-11764.28963
Cluster-11764.3936	Cluster-11764.28963
Cluster-11764.12431	Cluster-11764.28963
Cluster-11764.30239	Cluster-11764.28963
Cluster-11764.12893	Cluster-11764.28963
Cluster-11764.29560	Cluster-11764.28963
Cluster-11764.3762	Cluster-11764.28963
Cluster-11764.7419	Cluster-11764.28963
Cluster-11764.11695	Cluster-11764.28963
Cluster-11764.28963	Cluster-11764.6193
Cluster-11764.28963	Cluster-11764.5819
Cluster-11764.28963	Cluster-11764.31168
Cluster-11764.28963	Cluster-11764.3966
Cluster-11764.28963	Cluster-11764.3319
Cluster-11764.28963	Cluster-11764.24227
Cluster-11764.28963	Cluster-11764.4213
Cluster-11764.28963	Cluster-11764.30029
Cluster-11764.28963	Cluster-11764.29392
Cluster-11764.28963	Cluster-11764.6956
Cluster-11764.28963	Cluster-11764.6290
Cluster-11764.20379	Cluster-8678.0
Cluster-11764.3389	Cluster-8678.0
Cluster-11764.2464	Cluster-8678.0
Cluster-11764.21578	Cluster-8678.0
Cluster-11764.31822	Cluster-8678.0
Cluster-8678.0	Cluster-11764.13083
Cluster-8678.0	Cluster-4578.0
Cluster-8678.0	Cluster-11764.31975
Cluster-11764.16457	Cluster-11764.3966
Cluster-11764.19654	Cluster-11764.3966
Cluster-11764.20681	Cluster-11764.3966
Cluster-11764.20194	Cluster-11764.3966
Cluster-11764.16166	Cluster-11764.3966
Cluster-11764.22632	Cluster-11764.3966
[truncated: 1,692 more rows]
