# Supplementary material for: Comprehensive Time-Course Transcriptome Reveals the Crucial Biological Pathways Involved in the Seasonal Branch Growth in Siberian Elm (Ulmus pumila)
Source: Int J Mol Sci. 2023 Oct 7;24(19):14976. doi: 10.3390/ijms241914976 (PMC10573607; doi:10.3390/ijms241914976)
Supplement: Supplementary file 1 [file ijms-24-14976-s001.zip › Supplementary files/Table S6.xlsx]

## Sheet: Sheet1
Table S6: Information of the qRT-PCR primers.
Unigene name		Primer information
Cluster-11764.17001	F	GGAGAAAGAGCTGCTGAGAT
	R	AAATTTTGCTTCCGCCTCTC
Cluster-11764.10565	F	TGTGAGCATTTTGAGGCCTT
	R	CTCTTCCTTGTTTGGTGCCT
Cluster-11764.16786	F	GATGGACACTAAGATGCCCTAT
	R	TGCTGAACCACGAGCCTAAA
Cluster-11764.19859	F	AAGACATTCGCCCAAACATAG
	R	GAAACAAACATCCTCCACCAT
Cluster-11764.20451	F	AAATCCAAGGCATTCCTACC
	R	TAAGCCCTACGGCAAACATC
Cluster-11764.24087	F	AATCCTACTACGAAGCACGAA
	R	GCCACCCACTACTCTACCG
Cluster-11764.28675	F	CCAGACACGCTTGGATTAGG
	R	TGGCAGGATCAGACGAGAAC
Cluster-11764.27024	F	CTTTCAGCACCAACCATGAG
	R	ACCCACCTTCCATGTTCATT
Cluster-11764.18535	F	GAAACTGGTGTCATCAAGCC
	R	GGGATCCTTCTTCTCCACAG
