# Supplementary material for: Comprehensive Time-Course Transcriptome Reveals the Crucial Biological Pathways Involved in the Seasonal Branch Growth in Siberian Elm (Ulmus pumila)
Source: Int J Mol Sci. 2023 Oct 7;24(19):14976. doi: 10.3390/ijms241914976 (PMC10573607; doi:10.3390/ijms241914976)
Supplement: Supplementary file 1 [file ijms-24-14976-s001.zip › Supplementary files/Table S7.xlsx]

## Sheet: data
Process	GeneID	Primer information (F)	Primer information (R)
Translation elongation	Cluster-11764.18683	CTGTCCCTTCATACTGTCCAT	CGGTAGTTGGAATAACATGGC
	Cluster-11764.18535	GAAACTGGTGTCATCAAGCC	GGGATCCTTCTTCTCCACAG
	Cluster-11764.21425	ATTGAATGTGAGGCCATTGC	GAACTGAAGAGGCCGGAATA
	Cluster-11764.17415	TCATCCCTTGGACCAATACG	CCGAATTACATCCCTGGTGA
	Cluster-11764.21938	TACAGGTCTCCTCTTCACCA	GGTGGCAATCCTCTATCCAA
mitosis	Cluster-11764.30067	ACTTCTGCTCATCATCTGCC	CCTCCTTCTCAATTTCCAGGG
	Cluster-11764.10876	GTTGAATGTCTCTGATGGGC	GATTTGTGGTAGATTGGGCC
	Cluster-11764.25838	GAGGCTAGATTGTTTGTGTGG	TGAAATGCCAAGTCCAGAGAT
	Cluster-11764.7728	GTGGGACTAGCAAGAGTTACA	TGGATATATGGAGCCTTGGTG
	Cluster-11764.11486	CTGCATCTTCCCTCACTGAT	TTGACATCTCCATCTCCTGC
TF	Cluster-11764.15580	CGTTTCGGAGTTTCGATCTG	ACACACACTCTCTCTCTCCT
	Cluster-11764.15983	TCAAGACTTCGAGTGCTCTT	ATAGTTGGGAGATGGGTTGG
	Cluster-11764.26449	CGGCTCCTCTCTACTTGTTT	TCCCTATCTGCCTCTCATCA
	Cluster-11764.30029	CTCACTCATGGCCAATGTTG	CAGGTTGAGCTTTCCTCTGA
	Cluster-11764.4455	CCTTCCCTTGTTCCATCCTT	CTCACACTCACACTTGCAAC
cell wall	Cluster-4785.0	TTGAAGCAAACCAAACCCAG	AATCTCCCATTTCCGATGCT
	Cluster-11764.10969	GCAACAGTCTTGGTCTTAGC	GCAACAGTCTTGGTCTTAGC
	Cluster-11764.11491	AGTCAAATACCCGTGCCTAG	AGAGGGAGGTTGAGAGGATT
	Cluster-11764.13091	GCGATAACAACGAGGTCTTG	GCCAGAATCAACAGTCGATG
	Cluster-11764.22256	CACAAACAGAAGATGGCTCG	TCCTGTCCAGTCCTGTTAGA
	Cluster-11764.24087	CAAAGACCAGCCTTGTTCAG	GCCACACAATCTGCTAATGG
	Cluster-11764.24634	CCCAAACAGCCCATTAAAGG	TACTTTCCGCTTCCTCTCAC
	Cluster-11764.29560	CAGATCGTTTGCACCAAGTT	GAAATTCCAGCCACAACTCC
	Cluster-11764.3762	TAGGCCGAGATGTGTGTTAC	GTCTTCTCCTCATAACCGCA
	Cluster-11764.5819	TACTCAGCCTCAACCATCAC	CAACCTTCCCTCTTGTTCCT
	Cluster-11764.6290	ATGAAGCTCCTGTAGAAGCA	ATCACCTTCTTCCTGTTTGC
	Cluster-11764.9914	ATATGCGTCCGTACTTTCCT	TAGGACATGCTCGTTCTCTC
sucrose	Cluster-11764.14366	GGTCTATTACGGGAGCACAA	CTCACGCACAATCTCTCAAC
	Cluster-11764.20202	ATGGTCCTCAATGCTTCTCC	CCCTGTCCTTTCCAACCATA
	Cluster-11764.17936	TCCTTAACCGTCACCTCTCT	CTGGTTGCATGTAGTCCCTT
	Cluster-11764.18781	TGGTCCGTTATGCATCTTCA	TGAGGCTTGTGTTGAGGATT
	Cluster-11764.28335	GTGGTTTGGCACTTGACTTT	ACGAAACGGAGAACTCTACC
lipid	Cluster-11764.23032	CCAACAATTCAGCACAACGA	TTTGGTCTAGTGGAGGAGGT
	Cluster-11764.29243	AGGTTCACTTTAGGCATCCAT	AGCTTGAGATGACCATTGACT
	Cluster-11764.12368	AAGTGAGCAGCCAGTAGAAG	CAAGCCAAGACCATGAACAG
	Cluster-11764.26824	AATGACGACTCTCTTGCCTT	AGCCATCATCCCAGTTAGTG
	Cluster-11764.11707	GAAAGGTTGGAAGGTGATGC	CTTCCGATCCCACTACTTCC
random	Cluster-11764.18084	AAATAGGAGAGGTGCATGAGG	CAAGCTCTTCAAGATCTGCTG
	Cluster-11764.21070	CTTGTTATGTCCTTGTGCTCC	TCTGGATTCTGGATTGACTGG
	Cluster-11764.19700	GATCGACATTTAGCAGGAGGA	AGTCTCATCACAAGCCATCTC
	Cluster-11764.9244	CAGAACCAACCAAGAACAGAC	CTCTTGACCTGCATCATCTCT
	Cluster-11764.20803	CCTCTCTCCTCTGATTTCTGG	GCCGTGTGATGTAATTGAGG
	Cluster-11764.18593	AGGCATGGAGAGAAAGGATG	GTTCCAAGAACCCAATCACG
	Cluster-11764.9304	TCTCTTCGGCTTCTTTCTCC	ATCGATGTTCCTCCTATGCG
	Cluster-11764.10883	CCCTCTTCTTCACTGACTCAC	GCCAATCTCTTCTCTTTCCG
	Cluster-11764.11615	CAGAACAAGATCGTCGAAGC	TGTCGCCTCTATACCCTACT
	Cluster-11764.9750	CTTAGGATCGTACCAAGACCC	GAAACACAGAAAGCACCTCG
	Cluster-11764.18951	CGTGGGTCAACAATGTTCTC	CCGGATTGGGATAGTAGTGAC
	Cluster-11764.22743	ACCCAATGCTCTCCAATCAG	GCCAAGAACCCAATCTGCTA
	Cluster-11764.18690	TCTCCCACAGAACCAATCAG	GAGTAGAGTAGCCGTGTCTTC
